# Supplementary material for: Aqua­(3-fluoro­benzoato-κO)(3-fluoro­benzoato-κ2 O,O′)(1,10-phenanthroline-κ2 N,N′)cobalt(II)
Source: Acta Crystallogr Sect E Struct Rep Online. 2011 Dec 7;68(Pt 1):m16. doi: 10.1107/S1600536811051804 (PMC3254294; doi:10.1107/S1600536811051804)
Supplement: Supplementary file 1 [file e-68-00m16-sup1.cif]

##############################################################################
#                                                                            #
# This CIF contains the data in a paper accepted for publication in          #
# Acta Crystallographica Section E. It conforms to the requirements of       #
# Notes for Authors for Acta Crystallographica Section E, and has been       #
# peer reviewed under the auspices of the IUCr Commission on Journals.       #
#                                                                            #
# Full details of the Crystallographic Information File format               #
# are given in the paper "The Crystallographic Information File (CIF):       #
# a New Standard Archive File for Crystallography" by S. R. Hall, F. H.      #
# Allen and I. D. Brown [Acta Cryst. (1991), A47, 655-685].                  #
#                                                                            #
# The current version of the core CIF dictionary is obtainable from          #
# ftp://ftp.iucr.org/pub/cif_core.dic.                                       #
#                                                                            #
# Software is freely available for graphical display of the structure(s)     #
# in this CIF. For information consult the CIF software page                 #
# http://www.iucr.org/resources/cif/software.                                #
#                                                                            #
# This file may be used for bona fide research purposes within the           #
# scientific community so long as proper attribution is given to the journal # 
# article from which it was obtained.                                        #
#                                                                            #
##############################################################################
data_global
_audit_creation_method     SHELXTL
_journal_date_recd_electronic     2011-11-25
_journal_date_accepted     2011-12-01
_journal_name_full     'Acta Crystallographica, Section E'
_journal_year     2012
_journal_volume     68
_journal_issue      1
_journal_page_first     m16
_journal_page_last     m16
_journal_paper_category     QM
_journal_paper_doi     10.1107/S1600536811051804
_journal_coeditor_code     CV5209
_publ_contact_author_name     'Xiao-Hui Wang'
_publ_contact_author_address
; College of Chemistry and Chemical Engineering,
  Inner
 Mongolia University for Nationalities,
  028042 Tongliao, Inner Mongolia,
  People's Republic of China
;
_publ_contact_author_email     WXH1009@126.com
_publ_contact_author_fax     '+86 475 8318686'
_publ_contact_author_phone     '+86 475 8318686'
_publ_section_title
;\
Aqua(3-fluorobenzoato-\k<i>O</i>)(3-fluorobenzoato-\k^2^<i>O</i>,<i>O</i>')(1,\
10-phenanthroline-\k^2^<i>N</i>,<i>N</i>')cobalt(II)
;
loop_
    _publ_author_name
    _publ_author_footnote
    _publ_author_address
    'Xiao-Hui Wang' .
;
College of Chemistry and Chemical Engineering
Inner Mongolia University for Nationalities
028042 Tongliao
Inner Mongolia
People's Republic of China
;
    'Li-Mei Sun' .
;
College of Chemistry and Chemical Engineering
Inner Mongolia University for Nationalities
028042 Tongliao
Inner Mongolia
People's Republic of China
;
data_I
_audit_creation_method     SHELXTL
_chemical_name_systematic
;
Aqua(3-fluorobenzoato-\k<i>O</i>)(3-fluorobenzoato-
\k^2^<i>O</i>,<i>O</i>')(1,10-phenanthroline-\k^2^<i>N</i>,<i>N</i>')cobalt(II)
;
_chemical_name_common     ?
_chemical_formula_moiety     'C26 H18 Co F2 N2 O5'
_chemical_formula_sum     'C26 H18 Co F2 N2 O5'
_chemical_formula_iupac     '[Co (C7 H4 F O2)2 (C12 H8 N2) (H2 O)]'
_chemical_formula_weight     535.35
_chemical_melting_point     ?
_symmetry_cell_setting     triclinic
_symmetry_space_group_name_H-M     'P -1'
_symmetry_space_group_name_Hall     '-P 1'
loop_
    _symmetry_equiv_pos_as_xyz
    'x, y, z'
    '-x, -y, -z'
_cell_length_a     8.6517(7)
_cell_length_b     12.1233(10)
_cell_length_c     12.6752(10)
_cell_angle_alpha     64.0450(10)
_cell_angle_beta     88.8790(10)
_cell_angle_gamma     72.8920(10)
_cell_volume     1133.22(16)
_cell_formula_units_Z     2
_cell_measurement_reflns_used     2450
_cell_measurement_theta_min     2.63
_cell_measurement_theta_max     26.04
_cell_measurement_temperature     298(2)
_exptl_crystal_description     block
_exptl_crystal_colour     purple
_exptl_crystal_size_max     0.30
_exptl_crystal_size_mid     0.20
_exptl_crystal_size_min     0.12
_exptl_crystal_density_diffrn     1.569
_exptl_crystal_density_meas     ?
_exptl_crystal_density_method     'not measured'
_exptl_crystal_F_000     546
_exptl_absorpt_coefficient_mu     0.816
_exptl_absorpt_correction_type     multi-scan
_exptl_absorpt_process_details     '(SADABS; Bruker, 2005)'
_exptl_absorpt_correction_T_min     0.7918
_exptl_absorpt_correction_T_max     0.9084
_exptl_special_details
;
;
_diffrn_ambient_temperature     298(2)
_diffrn_radiation_type     MoK\a
_diffrn_radiation_wavelength     0.71073
_diffrn_radiation_source     'fine-focus sealed tube'
_diffrn_radiation_monochromator     graphite
_diffrn_measurement_device_type     'Bruker SMART APEXII CCD area-detector'
_diffrn_measurement_method     '\f and \w scans'
_diffrn_detector_area_resol_mean     ?
_diffrn_reflns_number     4724
_diffrn_reflns_av_R_equivalents     0.0320
_diffrn_reflns_av_sigmaI/netI     0.0463
_diffrn_reflns_theta_min     1.80
_diffrn_reflns_theta_max     25.04
_diffrn_reflns_theta_full     25.04
_diffrn_measured_fraction_theta_max     0.992
_diffrn_measured_fraction_theta_full     0.992
_diffrn_reflns_limit_h_min     -9
_diffrn_reflns_limit_h_max     10
_diffrn_reflns_limit_k_min     -14
_diffrn_reflns_limit_k_max     10
_diffrn_reflns_limit_l_min     -14
_diffrn_reflns_limit_l_max     15
_diffrn_standards_number     ?
_diffrn_standards_interval_count     ?
_diffrn_standards_interval_time     ?
_diffrn_standards_decay_%     ?
_refine_special_details
;
Refinement of <i>F</i>^2^ against ALL reflections. The weighted <i>R</i>-factor
<i>wR</i> and goodness of fit <i>S</i> are based on <i>F</i>^2^, conventional
<i>R</i>-factors <i>R</i> are based on <i>F</i>, with <i>F</i> set to zero for
negative <i>F</i>^2^. The threshold expression of <i>F</i>^2^ >
\s(<i>F</i>^2^) is used only for calculating <i>R</i>-factors(gt) <i>etc</i>.
and is not relevant to the choice of reflections for refinement.
<i>R</i>-factors based on <i>F</i>^2^ are statistically about twice as large
as those based on <i>F</i>, and <i>R</i>- factors based on ALL data will be
even larger.
;
_reflns_number_total     3980
_reflns_number_gt     3119
_reflns_threshold_expression     I>2sigma(I)
_refine_ls_structure_factor_coef     Fsqd
_refine_ls_matrix_type     full
_refine_ls_R_factor_all     0.0520
_refine_ls_R_factor_gt     0.0379
_refine_ls_wR_factor_gt     0.0979
_refine_ls_wR_factor_ref     0.1045
_refine_ls_goodness_of_fit_ref     1.032
_refine_ls_restrained_S_all     1.036
_refine_ls_number_reflns     3980
_refine_ls_number_parameters     333
_refine_ls_number_restraints     0
_refine_ls_hydrogen_treatment     mixed
_refine_ls_weighting_scheme     calc
_refine_ls_weighting_details
         'calc w=1/[\s^2^(Fo^2^)+(0.0550P)^2^+0.0202P] where P=(Fo^2^+2Fc^2^)/3'
_atom_sites_solution_hydrogens     geom
_atom_sites_solution_primary     direct
_atom_sites_solution_secondary     difmap
_refine_ls_shift/su_max     0.000
_refine_ls_shift/su_mean     0.000
_refine_diff_density_max     0.729
_refine_diff_density_min     -0.393
_refine_ls_extinction_method     none
_refine_ls_extinction_coef     ?
loop_
    _atom_type_symbol
    _atom_type_description
    _atom_type_scat_dispersion_real
    _atom_type_scat_dispersion_imag
    _atom_type_scat_source
    'C' 'C' 0.0033 0.0016
                         'International Tables Vol C Tables 4.2.6.8 and 6.1.1.4'
    'H' 'H' 0.0000 0.0000
                         'International Tables Vol C Tables 4.2.6.8 and 6.1.1.4'
    'N' 'N' 0.0061 0.0033
                         'International Tables Vol C Tables 4.2.6.8 and 6.1.1.4'
    'O' 'O' 0.0106 0.0060
                         'International Tables Vol C Tables 4.2.6.8 and 6.1.1.4'
    'F' 'F' 0.0171 0.0103
                         'International Tables Vol C Tables 4.2.6.8 and 6.1.1.4'
    'Co' 'Co' 0.3494 0.9721
                         'International Tables Vol C Tables 4.2.6.8 and 6.1.1.4'
_computing_data_collection     '<i>APEX2</i> (Bruker, 2005)'
_computing_cell_refinement     '<i>SAINT</i> (Bruker, 2005)'
_computing_data_reduction     '<i>SAINT</i> (Bruker, 2005)'
_computing_structure_solution     '<i>SHELXTL</i> (Sheldrick, 2008)'
_computing_structure_refinement     '<i>SHELXTL</i> (Sheldrick, 2008)'
_computing_molecular_graphics     '<i>SHELXTL</i> (Sheldrick, 2008)'
_computing_publication_material     '<i>SHELXTL</i> (Sheldrick, 2008)'
loop_
    _atom_site_type_symbol
    _atom_site_label
    _atom_site_fract_x
    _atom_site_fract_y
    _atom_site_fract_z
    _atom_site_U_iso_or_equiv
    _atom_site_adp_type
    _atom_site_calc_flag
    _atom_site_refinement_flags
    _atom_site_occupancy
    _atom_site_symmetry_multiplicity
    _atom_site_disorder_assembly
    _atom_site_disorder_group
    Co Co1 0.51799(4) 0.24471(3) 0.12214(3) 0.03633(15) Uani d U 1 1 . .
    F F2 1.0969(3) -0.26008(18) 0.56566(17) 0.0808(7) Uani d . 1 1 . .
    F F1 0.1529(3) 0.3143(2) 0.60217(19) 0.0947(8) Uani d U 1 1 . .
    O O5 0.6418(3) 0.32022(19) -0.02002(18) 0.0433(5) Uani d D 1 1 . .
    O O3 0.7374(2) 0.12837(18) 0.22283(17) 0.0447(5) Uani d . 1 1 . .
    O O1 0.4668(2) 0.41857(18) 0.16171(17) 0.0471(5) Uani d U 1 1 . .
    O O2 0.4068(2) 0.24361(19) 0.27285(18) 0.0495(5) Uani d . 1 1 . .
    O O4 0.9083(2) 0.2289(2) 0.12131(18) 0.0584(6) Uani d . 1 1 . .
    N N2 0.4584(3) 0.0844(2) 0.13322(19) 0.0356(5) Uani d . 1 1 . .
    N N1 0.3025(3) 0.3333(2) -0.0037(2) 0.0407(6) Uani d . 1 1 . .
    C C8 0.8765(3) 0.1430(3) 0.2093(2) 0.0376(6) Uani d . 1 1 . .
    C C25 0.3329(3) 0.1120(3) 0.0540(2) 0.0343(6) Uani d . 1 1 . .
    C C1 0.4124(3) 0.3528(3) 0.2530(2) 0.0380(7) Uani d . 1 1 . .
    C C2 0.3542(3) 0.4031(3) 0.3406(2) 0.0381(7) Uani d . 1 1 . .
    C C9 1.0117(3) 0.0474(3) 0.3071(2) 0.0364(6) Uani d . 1 1 . .
    C C4 0.2237(4) 0.3823(3) 0.5107(3) 0.0573(8) Uani d U 1 1 . .
    C C21 0.2827(3) 0.0175(3) 0.0433(3) 0.0414(7) Uani d . 1 1 . .
    C C26 0.2505(3) 0.2470(3) -0.0217(2) 0.0354(6) Uani d . 1 1 . .
    C C24 0.5326(4) -0.0398(3) 0.2070(3) 0.0442(7) Uani d . 1 1 . .
    H H24 0.6190 -0.0609 0.2621 0.053 Uiso calc R 1 1 . .
    C C10 0.9929(4) -0.0668(3) 0.3921(3) 0.0443(7) Uani d . 1 1 . .
    H H10 0.8981 -0.0870 0.3881 0.053 Uiso calc R 1 1 . .
    C C18 0.1238(3) 0.2816(3) -0.1082(3) 0.0435(7) Uani d . 1 1 . .
    C C3 0.2792(3) 0.3340(3) 0.4326(3) 0.0455(7) Uani d . 1 1 . .
    H H3 0.2668 0.2570 0.4411 0.055 Uiso calc R 1 1 . .
    C C15 0.2255(4) 0.4583(3) -0.0715(3) 0.0526(8) Uani d . 1 1 . .
    H H15 0.2583 0.5190 -0.0598 0.063 Uiso calc R 1 1 . .
    C C20 0.1565(4) 0.0568(3) -0.0480(3) 0.0523(8) Uani d . 1 1 . .
    H H20 0.1251 -0.0058 -0.0575 0.063 Uiso calc R 1 1 . .
    C C22 0.3644(4) -0.1114(3) 0.1232(3) 0.0519(8) Uani d . 1 1 . .
    H H22 0.3348 -0.1778 0.1201 0.062 Uiso calc R 1 1 . .
    C C14 1.1547(3) 0.0739(3) 0.3155(3) 0.0468(7) Uani d . 1 1 . .
    H H14 1.1689 0.1496 0.2581 0.056 Uiso calc R 1 1 . .
    C C11 1.1172(4) -0.1490(3) 0.4818(3) 0.0524(8) Uani d . 1 1 . .
    C C7 0.3732(4) 0.5164(3) 0.3303(3) 0.0509(8) Uani d . 1 1 . .
    H H7 0.4254 0.5616 0.2692 0.061 Uiso calc R 1 1 . .
    C C13 1.2761(4) -0.0106(3) 0.4081(3) 0.0590(9) Uani d . 1 1 . .
    H H13 1.3712 0.0086 0.4134 0.071 Uiso calc R 1 1 . .
    C C17 0.0479(4) 0.4149(3) -0.1789(3) 0.0569(9) Uani d . 1 1 . .
    H H17 -0.0359 0.4434 -0.2387 0.068 Uiso calc R 1 1 . .
    C C23 0.4859(4) -0.1390(3) 0.2047(3) 0.0520(8) Uani d . 1 1 . .
    H H23 0.5383 -0.2244 0.2593 0.062 Uiso calc R 1 1 . .
    C C19 0.0811(4) 0.1834(3) -0.1213(3) 0.0536(9) Uani d . 1 1 . .
    H H19 0.0000 0.2064 -0.1812 0.064 Uiso calc R 1 1 . .
    C C5 0.2395(4) 0.4944(3) 0.5024(3) 0.0651(10) Uani d . 1 1 . .
    H H5A 0.2002 0.5240 0.5573 0.078 Uiso calc R 1 1 . .
    C C6 0.3151(5) 0.5636(4) 0.4105(3) 0.0647(9) Uani d . 1 1 . .
    H H6 0.3268 0.6405 0.4027 0.078 Uiso calc R 1 1 . .
    C C16 0.0966(4) 0.5018(3) -0.1600(3) 0.0644(10) Uani d . 1 1 . .
    H H16 0.0449 0.5900 -0.2056 0.077 Uiso calc R 1 1 . .
    C C12 1.2573(4) -0.1229(3) 0.4924(3) 0.0601(9) Uani d . 1 1 . .
    H H12 1.3384 -0.1802 0.5555 0.072 Uiso calc R 1 1 . .
    H H1 0.7360(17) 0.299(3) 0.016(2) 0.071(12) Uiso d D 1 1 . .
    H H2 0.613(3) 0.4010(6) -0.066(2) 0.067(11) Uiso d D 1 1 . .
loop_
    _atom_site_aniso_label
    _atom_site_aniso_U_11
    _atom_site_aniso_U_22
    _atom_site_aniso_U_33
    _atom_site_aniso_U_12
    _atom_site_aniso_U_13
    _atom_site_aniso_U_23
    Co1 0.0391(2) 0.0317(2) 0.0372(2) -0.01239(17) 0.00096(17) -0.01383(18)
    F2 0.1046(17) 0.0410(11) 0.0648(13) -0.0093(11) -0.0002(12) -0.0042(10)
    F1 0.1097(19) 0.1022(18) 0.0730(14) -0.0412(15) 0.0432(13) -0.0369(13)
    O5 0.0520(14) 0.0336(12) 0.0385(12) -0.0135(10) 0.0016(10) -0.0112(10)
    O3 0.0381(11) 0.0401(11) 0.0451(12) -0.0147(9) -0.0004(9) -0.0082(9)
    O1 0.0589(13) 0.0363(10) 0.0421(12) -0.0120(10) 0.0096(10) -0.0162(9)
    O2 0.0576(13) 0.0451(12) 0.0556(13) -0.0235(11) 0.0142(10) -0.0269(11)
    O4 0.0484(13) 0.0549(14) 0.0503(13) -0.0234(11) 0.0023(10) -0.0004(11)
    N2 0.0351(13) 0.0318(12) 0.0375(13) -0.0105(10) 0.0061(10) -0.0138(11)
    N1 0.0438(14) 0.0316(13) 0.0421(14) -0.0111(11) 0.0003(11) -0.0131(11)
    C8 0.0397(17) 0.0350(15) 0.0408(16) -0.0129(13) 0.0036(13) -0.0188(14)
    C25 0.0331(15) 0.0353(15) 0.0389(15) -0.0129(12) 0.0101(12) -0.0196(13)
    C1 0.0315(15) 0.0375(16) 0.0377(16) -0.0058(13) -0.0031(13) -0.0137(13)
    C2 0.0343(15) 0.0349(15) 0.0370(16) -0.0031(13) -0.0038(12) -0.0137(13)
    C9 0.0354(15) 0.0351(15) 0.0377(16) -0.0078(13) 0.0048(12) -0.0177(13)
    C4 0.056(2) 0.059(2) 0.0445(18) -0.0064(16) 0.0076(14) -0.0200(16)
    C21 0.0423(17) 0.0457(17) 0.0499(18) -0.0216(14) 0.0171(14) -0.0290(15)
    C26 0.0329(15) 0.0396(15) 0.0377(15) -0.0136(13) 0.0068(12) -0.0197(13)
    C24 0.0495(18) 0.0344(16) 0.0424(17) -0.0117(14) 0.0068(14) -0.0130(14)
    C10 0.0444(17) 0.0380(17) 0.0479(18) -0.0106(14) 0.0030(14) -0.0186(14)
    C18 0.0347(16) 0.0515(19) 0.0453(17) -0.0140(14) 0.0047(13) -0.0225(15)
    C3 0.0464(18) 0.0393(16) 0.0444(17) -0.0081(14) 0.0039(14) -0.0168(14)
    C15 0.056(2) 0.0353(17) 0.058(2) -0.0092(15) -0.0075(16) -0.0157(15)
    C20 0.0493(19) 0.067(2) 0.067(2) -0.0310(18) 0.0162(17) -0.0461(19)
    C22 0.062(2) 0.0423(19) 0.068(2) -0.0268(17) 0.0216(18) -0.0329(17)
    C14 0.0410(17) 0.0512(19) 0.0459(18) -0.0136(15) 0.0075(14) -0.0205(15)
    C11 0.065(2) 0.0330(17) 0.0421(18) -0.0021(16) 0.0036(16) -0.0106(15)
    C7 0.060(2) 0.0481(18) 0.0477(18) -0.0203(17) 0.0085(16) -0.0227(16)
    C13 0.0378(18) 0.075(3) 0.056(2) -0.0111(17) 0.0021(16) -0.027(2)
    C17 0.0423(18) 0.062(2) 0.058(2) -0.0108(17) -0.0092(16) -0.0229(18)
    C23 0.062(2) 0.0299(16) 0.057(2) -0.0140(15) 0.0136(17) -0.0144(15)
    C19 0.0384(18) 0.080(3) 0.057(2) -0.0253(18) 0.0046(15) -0.040(2)
    C5 0.072(2) 0.067(2) 0.060(2) -0.009(2) 0.0108(19) -0.040(2)
    C6 0.079(2) 0.059(2) 0.065(2) -0.021(2) 0.011(2) -0.0368(19)
    C16 0.060(2) 0.047(2) 0.061(2) -0.0019(18) -0.0139(18) -0.0116(18)
    C12 0.048(2) 0.062(2) 0.050(2) 0.0102(18) -0.0089(16) -0.0242(18)
_geom_special_details
;
All e.s.d.'s (except the e.s.d. in the dihedral angle between two l.s. planes)
are estimated using the full covariance matrix. The cell e.s.d.'s are taken
into account individually in the estimation of e.s.d.'s in distances, angles
and torsion angles; correlations between e.s.d.'s in cell parameters are only
used when they are defined by crystal symmetry. An approximate (isotropic)
treatment of cell e.s.d.'s is used for estimating e.s.d.'s involving l.s.
planes.
;
loop_
    _geom_bond_atom_site_label_1
    _geom_bond_atom_site_label_2
    _geom_bond_site_symmetry_2
    _geom_bond_distance
    _geom_bond_publ_flag
    Co1 O3 . 2.0412(19) ?
    Co1 O5 . 2.071(2) ?
    Co1 N2 . 2.101(2) ?
    Co1 O2 . 2.118(2) ?
    Co1 N1 . 2.147(2) ?
    Co1 O1 . 2.2930(19) ?
    F2 C11 . 1.361(4) ?
    F1 C4 . 1.354(4) ?
    O5 H1 . 0.8500(11) ?
    O5 H2 . 0.8499(11) ?
    O3 C8 . 1.265(3) ?
    O1 C1 . 1.261(3) ?
    O2 C1 . 1.250(3) ?
    O4 C8 . 1.243(3) ?
    N2 C24 . 1.333(3) ?
    N2 C25 . 1.354(3) ?
    N1 C15 . 1.330(3) ?
    N1 C26 . 1.356(3) ?
    C8 C9 . 1.500(4) ?
    C25 C21 . 1.397(4) ?
    C25 C26 . 1.440(4) ?
    C1 C2 . 1.498(4) ?
    C2 C7 . 1.382(4) ?
    C2 C3 . 1.385(4) ?
    C9 C14 . 1.384(4) ?
    C9 C10 . 1.387(4) ?
    C4 C5 . 1.364(5) ?
    C4 C3 . 1.370(4) ?
    C21 C22 . 1.400(4) ?
    C21 C20 . 1.421(4) ?
    C26 C18 . 1.397(4) ?
    C24 C23 . 1.388(4) ?
    C24 H24 . 0.9300 ?
    C10 C11 . 1.367(4) ?
    C10 H10 . 0.9300 ?
    C18 C17 . 1.406(4) ?
    C18 C19 . 1.420(4) ?
    C3 H3 . 0.9300 ?
    C15 C16 . 1.403(4) ?
    C15 H15 . 0.9300 ?
    C20 C19 . 1.353(4) ?
    C20 H20 . 0.9300 ?
    C22 C23 . 1.348(4) ?
    C22 H22 . 0.9300 ?
    C14 C13 . 1.375(4) ?
    C14 H14 . 0.9300 ?
    C11 C12 . 1.362(5) ?
    C7 C6 . 1.390(4) ?
    C7 H7 . 0.9300 ?
    C13 C12 . 1.367(5) ?
    C13 H13 . 0.9300 ?
    C17 C16 . 1.352(5) ?
    C17 H17 . 0.9300 ?
    C23 H23 . 0.9300 ?
    C19 H19 . 0.9300 ?
    C5 C6 . 1.387(5) ?
    C5 H5A . 0.9300 ?
    C6 H6 . 0.9300 ?
    C16 H16 . 0.9300 ?
    C12 H12 . 0.9300 ?
loop_
    _geom_angle_atom_site_label_1
    _geom_angle_atom_site_label_2
    _geom_angle_atom_site_label_3
    _geom_angle_site_symmetry_1
    _geom_angle_site_symmetry_3
    _geom_angle
    _geom_angle_publ_flag
    O3 Co1 O5 . . 88.75(8) ?
    O3 Co1 N2 . . 91.47(8) ?
    O5 Co1 N2 . . 113.37(8) ?
    O3 Co1 O2 . . 91.55(8) ?
    O5 Co1 O2 . . 152.67(8) ?
    N2 Co1 O2 . . 93.94(8) ?
    O3 Co1 N1 . . 165.19(8) ?
    O5 Co1 N1 . . 86.87(9) ?
    N2 Co1 N1 . . 77.36(8) ?
    O2 Co1 N1 . . 98.81(8) ?
    O3 Co1 O1 . . 101.55(8) ?
    O5 Co1 O1 . . 94.09(8) ?
    N2 Co1 O1 . . 149.92(8) ?
    O2 Co1 O1 . . 59.10(7) ?
    N1 Co1 O1 . . 92.87(8) ?
    Co1 O5 H1 . . 101(2) ?
    Co1 O5 H2 . . 121(2) ?
    H1 O5 H2 . . 107.6(19) ?
    C8 O3 Co1 . . 129.55(18) ?
    C1 O1 Co1 . . 86.01(16) ?
    C1 O2 Co1 . . 94.26(17) ?
    C24 N2 C25 . . 117.4(2) ?
    C24 N2 Co1 . . 127.2(2) ?
    C25 N2 Co1 . . 115.39(17) ?
    C15 N1 C26 . . 117.5(2) ?
    C15 N1 Co1 . . 128.8(2) ?
    C26 N1 Co1 . . 113.42(17) ?
    O4 C8 O3 . . 124.8(3) ?
    O4 C8 C9 . . 118.6(2) ?
    O3 C8 C9 . . 116.6(2) ?
    N2 C25 C21 . . 123.4(3) ?
    N2 C25 C26 . . 116.4(2) ?
    C21 C25 C26 . . 120.1(2) ?
    O2 C1 O1 . . 120.6(3) ?
    O2 C1 C2 . . 118.6(3) ?
    O1 C1 C2 . . 120.9(3) ?
    C7 C2 C3 . . 120.0(3) ?
    C7 C2 C1 . . 121.2(3) ?
    C3 C2 C1 . . 118.7(3) ?
    C14 C9 C10 . . 119.3(3) ?
    C14 C9 C8 . . 120.3(2) ?
    C10 C9 C8 . . 120.4(2) ?
    F1 C4 C5 . . 118.2(3) ?
    F1 C4 C3 . . 118.5(3) ?
    C5 C4 C3 . . 123.3(3) ?
    C25 C21 C22 . . 116.8(3) ?
    C25 C21 C20 . . 118.9(3) ?
    C22 C21 C20 . . 124.3(3) ?
    N1 C26 C18 . . 124.1(3) ?
    N1 C26 C25 . . 116.8(2) ?
    C18 C26 C25 . . 119.1(3) ?
    N2 C24 C23 . . 122.6(3) ?
    N2 C24 H24 . . 118.7 ?
    C23 C24 H24 . . 118.7 ?
    C11 C10 C9 . . 118.3(3) ?
    C11 C10 H10 . . 120.9 ?
    C9 C10 H10 . . 120.9 ?
    C26 C18 C17 . . 116.3(3) ?
    C26 C18 C19 . . 119.6(3) ?
    C17 C18 C19 . . 124.1(3) ?
    C4 C3 C2 . . 118.1(3) ?
    C4 C3 H3 . . 121.0 ?
    C2 C3 H3 . . 121.0 ?
    N1 C15 C16 . . 122.3(3) ?
    N1 C15 H15 . . 118.9 ?
    C16 C15 H15 . . 118.9 ?
    C19 C20 C21 . . 121.3(3) ?
    C19 C20 H20 . . 119.4 ?
    C21 C20 H20 . . 119.4 ?
    C23 C22 C21 . . 119.9(3) ?
    C23 C22 H22 . . 120.1 ?
    C21 C22 H22 . . 120.1 ?
    C13 C14 C9 . . 120.6(3) ?
    C13 C14 H14 . . 119.7 ?
    C9 C14 H14 . . 119.7 ?
    F2 C11 C12 . . 119.1(3) ?
    F2 C11 C10 . . 117.9(3) ?
    C12 C11 C10 . . 123.0(3) ?
    C2 C7 C6 . . 120.6(3) ?
    C2 C7 H7 . . 119.7 ?
    C6 C7 H7 . . 119.7 ?
    C12 C13 C14 . . 120.2(3) ?
    C12 C13 H13 . . 119.9 ?
    C14 C13 H13 . . 119.9 ?
    C16 C17 C18 . . 120.1(3) ?
    C16 C17 H17 . . 119.9 ?
    C18 C17 H17 . . 119.9 ?
    C22 C23 C24 . . 119.9(3) ?
    C22 C23 H23 . . 120.1 ?
    C24 C23 H23 . . 120.1 ?
    C20 C19 C18 . . 120.9(3) ?
    C20 C19 H19 . . 119.5 ?
    C18 C19 H19 . . 119.5 ?
    C4 C5 C6 . . 118.7(3) ?
    C4 C5 H5A . . 120.6 ?
    C6 C5 H5A . . 120.6 ?
    C5 C6 C7 . . 119.2(3) ?
    C5 C6 H6 . . 120.4 ?
    C7 C6 H6 . . 120.4 ?
    C17 C16 C15 . . 119.7(3) ?
    C17 C16 H16 . . 120.2 ?
    C15 C16 H16 . . 120.2 ?
    C11 C12 C13 . . 118.6(3) ?
    C11 C12 H12 . . 120.7 ?
    C13 C12 H12 . . 120.7 ?
loop_
    _geom_torsion_atom_site_label_1
    _geom_torsion_atom_site_label_2
    _geom_torsion_atom_site_label_3
    _geom_torsion_atom_site_label_4
    _geom_torsion_site_symmetry_1
    _geom_torsion_site_symmetry_2
    _geom_torsion_site_symmetry_3
    _geom_torsion_site_symmetry_4
    _geom_torsion
    _geom_torsion_publ_flag
    O5 Co1 O3 C8 . . . . 23.8(2) ?
    N2 Co1 O3 C8 . . . . 137.1(2) ?
    O2 Co1 O3 C8 . . . . -128.9(2) ?
    N1 Co1 O3 C8 . . . . 96.5(4) ?
    O1 Co1 O3 C8 . . . . -70.2(2) ?
    O3 Co1 O1 C1 . . . . -83.30(16) ?
    O5 Co1 O1 C1 . . . . -172.86(16) ?
    N2 Co1 O1 C1 . . . . 30.6(2) ?
    O2 Co1 O1 C1 . . . . 1.53(15) ?
    N1 Co1 O1 C1 . . . . 100.08(16) ?
    O3 Co1 O2 C1 . . . . 101.01(17) ?
    O5 Co1 O2 C1 . . . . 10.7(3) ?
    N2 Co1 O2 C1 . . . . -167.41(16) ?
    N1 Co1 O2 C1 . . . . -89.61(17) ?
    O1 Co1 O2 C1 . . . . -1.54(15) ?
    O3 Co1 N2 C24 . . . . 13.8(2) ?
    O5 Co1 N2 C24 . . . . 103.0(2) ?
    O2 Co1 N2 C24 . . . . -77.9(2) ?
    N1 Co1 N2 C24 . . . . -176.0(2) ?
    O1 Co1 N2 C24 . . . . -102.6(3) ?
    O3 Co1 N2 C25 . . . . -164.44(18) ?
    O5 Co1 N2 C25 . . . . -75.2(2) ?
    O2 Co1 N2 C25 . . . . 103.90(18) ?
    N1 Co1 N2 C25 . . . . 5.74(18) ?
    O1 Co1 N2 C25 . . . . 79.2(2) ?
    O3 Co1 N1 C15 . . . . -138.4(3) ?
    O5 Co1 N1 C15 . . . . -65.4(3) ?
    N2 Co1 N1 C15 . . . . 179.8(3) ?
    O2 Co1 N1 C15 . . . . 87.7(3) ?
    O1 Co1 N1 C15 . . . . 28.6(3) ?
    O3 Co1 N1 C26 . . . . 35.0(4) ?
    O5 Co1 N1 C26 . . . . 107.98(19) ?
    N2 Co1 N1 C26 . . . . -6.82(18) ?
    O2 Co1 N1 C26 . . . . -98.91(19) ?
    O1 Co1 N1 C26 . . . . -158.07(19) ?
    Co1 O3 C8 O4 . . . . -7.9(4) ?
    Co1 O3 C8 C9 . . . . 173.02(16) ?
    C24 N2 C25 C21 . . . . -2.5(4) ?
    Co1 N2 C25 C21 . . . . 175.9(2) ?
    C24 N2 C25 C26 . . . . 177.7(2) ?
    Co1 N2 C25 C26 . . . . -3.9(3) ?
    Co1 O2 C1 O1 . . . . 2.8(3) ?
    Co1 O2 C1 C2 . . . . -176.7(2) ?
    Co1 O1 C1 O2 . . . . -2.6(2) ?
    Co1 O1 C1 C2 . . . . 176.9(2) ?
    O2 C1 C2 C7 . . . . 173.0(3) ?
    O1 C1 C2 C7 . . . . -6.5(4) ?
    O2 C1 C2 C3 . . . . -7.4(4) ?
    O1 C1 C2 C3 . . . . 173.1(2) ?
    O4 C8 C9 C14 . . . . 17.7(4) ?
    O3 C8 C9 C14 . . . . -163.2(3) ?
    O4 C8 C9 C10 . . . . -164.2(3) ?
    O3 C8 C9 C10 . . . . 14.9(4) ?
    N2 C25 C21 C22 . . . . 2.8(4) ?
    C26 C25 C21 C22 . . . . -177.4(3) ?
    N2 C25 C21 C20 . . . . -175.9(3) ?
    C26 C25 C21 C20 . . . . 3.9(4) ?
    C15 N1 C26 C18 . . . . 1.3(4) ?
    Co1 N1 C26 C18 . . . . -172.9(2) ?
    C15 N1 C26 C25 . . . . -178.8(3) ?
    Co1 N1 C26 C25 . . . . 7.0(3) ?
    N2 C25 C26 N1 . . . . -2.2(4) ?
    C21 C25 C26 N1 . . . . 177.9(2) ?
    N2 C25 C26 C18 . . . . 177.7(2) ?
    C21 C25 C26 C18 . . . . -2.1(4) ?
    C25 N2 C24 C23 . . . . 0.0(4) ?
    Co1 N2 C24 C23 . . . . -178.2(2) ?
    C14 C9 C10 C11 . . . . 0.4(4) ?
    C8 C9 C10 C11 . . . . -177.7(2) ?
    N1 C26 C18 C17 . . . . -0.3(4) ?
    C25 C26 C18 C17 . . . . 179.7(3) ?
    N1 C26 C18 C19 . . . . 178.7(3) ?
    C25 C26 C18 C19 . . . . -1.2(4) ?
    F1 C4 C3 C2 . . . . -178.8(3) ?
    C5 C4 C3 C2 . . . . -0.3(5) ?
    C7 C2 C3 C4 . . . . 0.8(4) ?
    C1 C2 C3 C4 . . . . -178.8(3) ?
    C26 N1 C15 C16 . . . . -0.9(5) ?
    Co1 N1 C15 C16 . . . . 172.2(2) ?
    C25 C21 C20 C19 . . . . -2.3(4) ?
    C22 C21 C20 C19 . . . . 179.1(3) ?
    C25 C21 C22 C23 . . . . -0.5(4) ?
    C20 C21 C22 C23 . . . . 178.1(3) ?
    C10 C9 C14 C13 . . . . -1.2(4) ?
    C8 C9 C14 C13 . . . . 176.9(3) ?
    C9 C10 C11 F2 . . . . 179.2(3) ?
    C9 C10 C11 C12 . . . . 0.9(5) ?
    C3 C2 C7 C6 . . . . -1.1(5) ?
    C1 C2 C7 C6 . . . . 178.4(3) ?
    C9 C14 C13 C12 . . . . 0.8(5) ?
    C26 C18 C17 C16 . . . . -1.1(5) ?
    C19 C18 C17 C16 . . . . 180.0(3) ?
    C21 C22 C23 C24 . . . . -1.8(5) ?
    N2 C24 C23 C22 . . . . 2.1(5) ?
    C21 C20 C19 C18 . . . . -1.1(5) ?
    C26 C18 C19 C20 . . . . 2.8(4) ?
    C17 C18 C19 C20 . . . . -178.2(3) ?
    F1 C4 C5 C6 . . . . 178.6(3) ?
    C3 C4 C5 C6 . . . . 0.1(5) ?
    C4 C5 C6 C7 . . . . -0.4(5) ?
    C2 C7 C6 C5 . . . . 0.9(5) ?
    C18 C17 C16 C15 . . . . 1.4(5) ?
    N1 C15 C16 C17 . . . . -0.4(5) ?
    F2 C11 C12 C13 . . . . -179.6(3) ?
    C10 C11 C12 C13 . . . . -1.3(5) ?
    C14 C13 C12 C11 . . . . 0.5(5) ?
loop_
    _geom_hbond_atom_site_label_D
    _geom_hbond_atom_site_label_H
    _geom_hbond_atom_site_label_A
    _geom_hbond_site_symmetry_A
    _geom_hbond_distance_DH
    _geom_hbond_distance_HA
    _geom_hbond_distance_DA
    _geom_hbond_angle_DHA
    O5 H1 O4 . 0.8500(11) 1.755(8) 2.584(3) 165(3)
    O5 H2 O1 2_665 0.8499(11) 1.886(4) 2.734(3) 176(3)
    C22 H22 O5 2_655 0.93 2.52 3.332(4) 146.6
    C5 H5A F2 1_465 0.93 2.55 3.303(4) 137.8
