# Supplementary material for: Aqua­(3-fluoro­benzoato-κO)(3-fluoro­benzoato-κ2 O,O′)(1,10-phenanthroline-κ2 N,N′)cobalt(II)
Source: Acta Crystallogr Sect E Struct Rep Online. 2011 Dec 7;68(Pt 1):m16. doi: 10.1107/S1600536811051804 (PMC3254294; doi:10.1107/S1600536811051804)
Supplement: Supplementary file 2 [file e-68-00m16-Isup2.hkl]

# 
# h,k,l, Fc-squared, Fo-squared, sigma(Fo-squared) and status flag 
# 
data_I
_shelx_title ' 321 in P-1' 
_shelx_refln_list_code          4 
_shelx_F_calc_maximum      159.29 
_exptl_crystal_F_000       546.00 
_reflns_d_resolution_high  0.8395 
 
loop_ 
 _symmetry_equiv_pos_as_xyz 
 'x, y, z' 
 '-x, -y, -z' 
 
_cell_length_a     8.6517 
_cell_length_b    12.1233 
_cell_length_c    12.6752 
_cell_angle_alpha  64.045 
_cell_angle_beta   88.879 
_cell_angle_gamma  72.892 
 
_shelx_F_squared_multiplier     1.000 
 
loop_ 
 _refln_index_h 
 _refln_index_k 
 _refln_index_l 
 _refln_F_squared_calc 
 _refln_F_squared_meas 
 _refln_F_squared_sigma 
 _refln_observed_status 
   1   0   0     2417.22     2742.97     26.13 o 
   2   0   0      273.46      265.77      5.25 o 
   3   0   0      831.87      708.57     19.70 o 
   4   0   0      541.55      531.78      8.62 o 
   5   0   0     2232.39     2263.33     45.99 o 
   6   0   0       54.49       64.85      6.84 o 
   7   0   0       29.72       35.20      6.54 o 
   8   0   0      399.55      392.97     25.60 o 
   9   0   0        9.63        5.23     10.34 o 
  -9   1   0       94.48       92.94     17.26 o 
  -8   1   0      349.86      344.15     24.61 o 
  -7   1   0      105.59      113.19     10.29 o 
  -6   1   0      345.56      342.73     13.51 o 
  -5   1   0      243.19      243.29     10.29 o 
  -4   1   0       17.26       22.51      2.09 o 
  -3   1   0      655.14      679.61     12.55 o 
  -2   1   0      205.25      195.60      8.19 o 
   0   1   0      400.84      399.26      6.38 o 
   1   1   0       96.81       47.89      2.96 o 
   2   1   0      629.49      649.71     17.32 o 
   3   1   0       29.28       24.40      2.18 o 
   4   1   0      639.53      711.28     36.69 o 
   5   1   0       16.34       19.33      2.90 o 
   6   1   0        7.10        3.94      2.53 o 
   7   1   0      374.55      361.66     14.32 o 
   8   1   0      128.68      137.56     17.13 o 
   9   1   0       63.54       60.11     14.31 o 
  -9   2   0        3.19      -10.95      9.22 o 
  -8   2   0       64.65       50.31     13.82 o 
  -7   2   0      470.26      474.73     18.04 o 
  -6   2   0       12.07       12.72      4.81 o 
  -5   2   0      243.58      248.50     11.01 o 
  -4   2   0       13.15       19.17      5.43 o 
  -3   2   0     2842.88     2951.47     39.18 o 
  -2   2   0     2326.70     2489.34     32.10 o 
  -1   2   0      632.49      624.65     10.60 o 
   0   2   0      829.33      879.79      9.48 o 
   1   2   0     6973.14     7059.69     44.22 o 
   2   2   0     1455.95     1491.38     37.25 o 
   3   2   0      943.70      794.48      9.69 o 
   4   2   0       61.04       78.24      4.32 o 
   5   2   0     2688.33     2811.99     85.48 o 
   6   2   0       91.34       90.14      5.85 o 
   7   2   0        8.53        3.30      6.82 o 
   8   2   0       40.51       43.15     11.48 o 
   9   2   0       55.07       37.13     12.40 o 
  10   2   0       30.45       33.37     13.59 o 
  -8   3   0      276.33      290.53     25.45 o 
  -7   3   0     1050.04     1108.64     27.42 o 
  -6   3   0        1.41        5.63      4.39 o 
  -5   3   0      425.48      444.05     20.94 o 
  -4   3   0      177.99      178.08     12.83 o 
  -3   3   0     2440.98     2767.15     41.94 o 
  -2   3   0        2.90        0.60      2.35 o 
  -1   3   0        6.75        5.72      1.46 o 
   0   3   0        0.65        2.63      1.26 o 
   1   3   0      507.63      589.79     13.89 o 
   2   3   0      842.17      935.14     19.14 o 
   3   3   0      675.92      605.89     14.68 o 
   4   3   0      267.86      300.63      7.35 o 
   5   3   0      102.08       76.54     10.46 o 
   6   3   0      734.15      742.61     34.43 o 
   7   3   0      203.27      199.15     11.53 o 
   8   3   0      223.57      217.77     19.42 o 
   9   3   0      212.39      221.67     21.27 o 
  10   3   0       73.10       69.04     16.22 o 
  -8   4   0      100.58       94.16     11.84 o 
  -7   4   0        7.97       14.73      6.70 o 
  -6   4   0      166.20      163.18     12.02 o 
  -5   4   0      305.04      311.33     19.12 o 
  -4   4   0      149.05      155.61     13.15 o 
  -3   4   0      606.76      635.59     22.46 o 
  -2   4   0     2285.50     2551.43     20.20 o 
  -1   4   0      319.88      379.99      8.54 o 
   0   4   0     1122.34     1172.48     15.33 o 
   1   4   0     1854.83     1871.12     19.62 o 
   2   4   0      600.43      575.37     16.75 o 
   3   4   0     2185.77     2202.96     34.79 o 
   4   4   0      819.97      851.44     16.62 o 
   5   4   0      199.99      184.01      9.11 o 
   6   4   0      700.70      768.11     14.00 o 
   7   4   0      329.95      305.29     13.47 o 
   8   4   0        2.10        3.20      4.87 o 
   9   4   0       83.17       62.72     14.10 o 
  10   4   0       42.40       43.07     14.06 o 
  -7   5   0      107.97      117.12     11.84 o 
  -6   5   0       23.98       28.67      9.94 o 
  -5   5   0       21.08       28.42      8.82 o 
  -4   5   0       24.81       31.97      8.29 o 
  -3   5   0       91.79       88.79     10.87 o 
  -2   5   0      502.36      547.78     10.89 o 
  -1   5   0       24.12       35.48      3.71 o 
   0   5   0      564.93      651.50     12.98 o 
   1   5   0      457.00      541.95     12.04 o 
   2   5   0      553.33      590.06     18.57 o 
   3   5   0       90.83       78.63      8.25 o 
   4   5   0      906.97      986.24     26.89 o 
   5   5   0        0.39        0.05      2.85 o 
   6   5   0      274.19      288.34     12.55 o 
   7   5   0       44.87       49.79      7.32 o 
   8   5   0      381.82      381.75     16.47 o 
   9   5   0      116.05       89.45     15.41 o 
  10   5   0       13.27        1.33     10.41 o 
  -7   6   0       20.66       16.98      7.85 o 
  -6   6   0      123.96      119.80     16.77 o 
  -5   6   0       58.07       63.38     12.18 o 
  -4   6   0      227.31      239.47     18.28 o 
  -3   6   0      666.51      731.19     28.26 o 
  -2   6   0     2606.73     2896.97     51.65 o 
  -1   6   0     2093.17     2303.77     25.84 o 
   0   6   0     1455.18     1519.53     21.62 o 
   1   6   0       24.34       13.58      3.24 o 
   2   6   0     2232.76     2400.91     27.69 o 
   3   6   0     1031.49     1114.45     28.88 o 
   4   6   0      807.17      808.01     26.01 o 
   5   6   0       38.64       28.28      7.08 o 
   6   6   0      425.03      433.48     15.54 o 
   7   6   0      352.08      344.42     21.58 o 
   8   6   0      196.76      208.00     13.41 o 
   9   6   0       16.20       10.27      6.98 o 
  10   6   0       24.31       28.81     12.85 o 
  -6   7   0      127.09      126.48     18.09 o 
  -5   7   0       23.33       25.72     10.26 o 
  -4   7   0       25.25       20.40      8.99 o 
  -3   7   0        2.67        4.84      6.67 o 
  -2   7   0        2.06        1.49      4.95 o 
  -1   7   0       98.24      112.33      7.35 o 
   0   7   0        1.50        4.48      3.01 o 
   1   7   0       40.16       29.28      4.59 o 
   2   7   0     1068.29     1151.87     21.02 o 
   3   7   0        3.05        8.90      3.30 o 
   4   7   0        4.01        5.31      4.92 o 
   5   7   0      961.48      906.42     30.76 o 
   6   7   0      354.46      381.29     21.71 o 
   7   7   0       67.92       62.76     11.50 o 
   8   7   0       62.47       73.96     12.02 o 
   9   7   0       20.59       22.32      7.50 o 
  -5   8   0      137.95      121.46     17.66 o 
  -4   8   0       87.46      101.92     15.45 o 
  -3   8   0       78.80       93.57     14.06 o 
  -2   8   0        9.64        1.47      6.13 o 
  -1   8   0      629.34      672.58     28.33 o 
   0   8   0      934.35      998.09     20.82 o 
   1   8   0      404.99      462.86     14.68 o 
   2   8   0      158.65      192.25      9.94 o 
   3   8   0      850.64      882.53     20.20 o 
   4   8   0      253.16      255.41     17.42 o 
   5   8   0      424.16      437.14     23.03 o 
   6   8   0      160.05      143.65     15.37 o 
   7   8   0      285.49      344.96     22.98 o 
   8   8   0      416.77      479.82     27.93 o 
   9   8   0      139.87      147.57     18.62 o 
  -4   9   0       51.38       25.73     11.37 o 
  -3   9   0       46.65       42.28     11.70 o 
  -2   9   0      198.52      190.59     18.64 o 
  -1   9   0      559.56      547.90     27.90 o 
   0   9   0       89.27       86.21     13.00 o 
   1   9   0      169.43      171.98     10.60 o 
   2   9   0        3.81        2.93      3.91 o 
   3   9   0      657.43      741.61     19.91 o 
   4   9   0        4.43        2.21      3.92 o 
   5   9   0        9.86       17.89      8.35 o 
   6   9   0      362.60      331.63     22.72 o 
   7   9   0       66.66       54.42     12.18 o 
   8   9   0      209.05      208.03     20.94 o 
   9   9   0       55.41       51.75     14.16 o 
  -3  10   0      127.69      123.34     17.90 o 
  -2  10   0      252.07      253.44     22.34 o 
  -1  10   0       15.51       12.42      9.33 o 
   0  10   0      479.24      493.80     27.71 o 
   1  10   0      242.50      259.10     13.48 o 
   2  10   0      190.13      194.88     12.37 o 
   3  10   0      492.60      479.51     17.78 o 
   4  10   0      476.82      484.47     17.75 o 
   5  10   0      142.35      153.70     11.22 o 
   6  10   0       54.47       61.69     12.76 o 
   7  10   0       11.82       -1.78      7.24 o 
   8  10   0      197.11      189.54     21.05 o 
  -2  11   0        5.35        6.93     10.43 o 
  -1  11   0       11.49       16.92     10.64 o 
   0  11   0      285.88      283.36     23.46 o 
   1  11   0       58.84       41.77     11.41 o 
   2  11   0      141.56      145.89     11.80 o 
   3  11   0        3.19        0.87      5.21 o 
   4  11   0       12.71       13.52      6.12 o 
   5  11   0       26.99       31.50     10.51 o 
   6  11   0        3.38        5.16      8.67 o 
   7  11   0       23.68       24.03     11.19 o 
   0  12   0      213.95      216.76     22.81 o 
   1  12   0      201.74      188.96     20.85 o 
   2  12   0      147.43      143.17     18.52 o 
   3  12   0      169.20      170.49     13.28 o 
   4  12   0       34.67       32.37      8.10 o 
   5  12   0      183.24      222.15     21.93 o 
   6  12   0      111.69       88.43     16.45 o 
  -5 -12   1       17.03       11.49     10.55 o 
  -4 -12   1       23.36       20.49     11.40 o 
  -3 -12   1       50.00       67.20     10.04 o 
  -2 -12   1       38.63       33.42     12.37 o 
  -1 -12   1      103.93      104.28     17.25 o 
  -7 -11   1        6.09        0.30      8.89 o 
  -6 -11   1       58.78       54.19     13.84 o 
  -5 -11   1      102.07      106.98     16.27 o 
  -4 -11   1        1.25       -0.43      5.27 o 
  -3 -11   1      180.69      188.76     13.19 o 
  -2 -11   1       84.39       85.47     10.02 o 
  -1 -11   1      317.75      320.78     24.73 o 
   0 -11   1      249.73      262.39     23.42 o 
   1 -11   1       85.21       72.53     15.53 o 
  -8 -10   1      233.50      228.18     22.92 o 
  -7 -10   1       72.72       64.54     14.41 o 
  -6 -10   1      189.30      214.64     20.25 o 
  -5 -10   1        2.24        9.28      7.81 o 
  -4 -10   1      277.27      306.56     14.92 o 
  -3 -10   1      647.42      715.67     21.64 o 
  -2 -10   1       12.01       15.57      6.07 o 
  -1 -10   1      240.20      221.26     19.64 o 
   0 -10   1        0.30        0.81      8.30 o 
   1 -10   1       39.96       27.70     11.27 o 
   2 -10   1        0.09        5.47      8.81 o 
   3 -10   1        1.82       -0.40      8.81 o 
  -9  -9   1        0.04        1.27      9.70 o 
  -8  -9   1        2.07        8.37      9.35 o 
  -7  -9   1        1.64       -2.22      7.49 o 
  -6  -9   1       37.71       29.60     10.46 o 
  -5  -9   1        2.08        5.41      7.60 o 
  -4  -9   1        1.93        2.52      4.13 o 
  -3  -9   1      181.16      150.58     10.51 o 
  -2  -9   1       12.56       16.46      5.19 o 
  -1  -9   1       89.56       95.51      8.76 o 
   0  -9   1      794.21      792.78     32.84 o 
   1  -9   1        2.92        4.10      7.62 o 
   2  -9   1      109.26      123.19     16.52 o 
   3  -9   1       34.72       38.31     11.88 o 
   4  -9   1       54.78       56.16     14.26 o 
  -9  -8   1       85.89       91.07     16.05 o 
  -8  -8   1      252.99      274.48     22.67 o 
  -7  -8   1       26.55       21.02      9.27 o 
  -6  -8   1     1191.70     1109.19     38.34 o 
  -5  -8   1      287.93      317.97     20.99 o 
  -4  -8   1      111.33      116.49      8.80 o 
  -3  -8   1       56.91       55.05      6.51 o 
  -2  -8   1       87.86       90.12      7.80 o 
  -1  -8   1      147.31      153.00      9.53 o 
   0  -8   1        2.77        9.04      3.97 o 
   1  -8   1        6.81        9.62      7.17 o 
   2  -8   1      283.84      317.40     21.95 o 
   3  -8   1       68.51       52.08     12.40 o 
   4  -8   1       22.24        8.65      8.54 o 
   5  -8   1        7.57        1.66      9.76 o 
  -9  -7   1        4.46       10.54      6.76 o 
  -8  -7   1       15.98       16.64      9.34 o 
  -7  -7   1      127.90      114.67     14.91 o 
  -6  -7   1        0.16        2.53      6.08 o 
  -5  -7   1      407.11      403.57     21.88 o 
  -4  -7   1       63.84       68.90      6.47 o 
  -3  -7   1      665.43      707.27     17.15 o 
  -2  -7   1      391.98      399.04     13.08 o 
  -1  -7   1      341.20      323.20     11.92 o 
   0  -7   1     1594.31     1709.18     25.74 o 
   1  -7   1      823.93      870.51     30.56 o 
   2  -7   1      256.97      271.41     19.17 o 
   3  -7   1      345.03      398.32     23.68 o 
   4  -7   1       88.61      104.94     15.07 o 
   5  -7   1      261.08      275.15     23.13 o 
   6  -7   1       17.60        5.29      9.90 o 
 -10  -6   1       24.13       16.45     11.76 o 
  -9  -6   1       55.59       58.08      9.31 o 
  -8  -6   1      260.03      262.91     17.89 o 
  -7  -6   1       41.52       46.92      7.55 o 
  -6  -6   1       10.52       11.24      6.81 o 
  -5  -6   1     1049.66      965.15     30.95 o 
  -4  -6   1      578.34      540.97     22.12 o 
  -3  -6   1     1257.16     1225.36     20.51 o 
  -2  -6   1        7.99        4.17      2.76 o 
  -1  -6   1      544.05      619.06     14.75 o 
   0  -6   1       96.57       98.95      6.58 o 
   1  -6   1      130.87      125.58      7.30 o 
   2  -6   1      112.23      102.39     11.89 o 
   3  -6   1      480.78      463.58     23.68 o 
   4  -6   1      369.45      353.75     22.50 o 
   5  -6   1        0.96       -6.99      5.82 o 
   6  -6   1        5.56       -8.77      7.47 o 
 -10  -5   1       40.25       37.11     13.00 o 
  -9  -5   1       87.53       99.89     16.05 o 
  -8  -5   1        0.42        0.97      5.19 o 
  -7  -5   1       29.03       27.02      6.27 o 
  -6  -5   1       26.52       29.60      5.59 o 
  -5  -5   1      163.93      190.09     10.04 o 
  -4  -5   1      496.19      562.61     21.33 o 
  -3  -5   1     1859.75     1695.72     34.31 o 
  -2  -5   1     2772.89     2924.87     36.06 o 
  -1  -5   1      287.80      302.91      9.57 o 
   0  -5   1      617.13      600.08     13.05 o 
   1  -5   1        2.54        5.06      2.44 o 
   2  -5   1     1599.42     1636.94     37.45 o 
   3  -5   1      929.50      921.08     30.37 o 
   4  -5   1      318.70      311.43     19.94 o 
   5  -5   1      134.93      146.77     16.21 o 
   6  -5   1      159.41      199.57     19.50 o 
   7  -5   1       38.17       39.21      8.89 o 
 -10  -4   1       64.70       74.27     16.08 o 
  -9  -4   1      104.22      116.13     17.00 o 
  -8  -4   1      562.63      574.17     23.95 o 
  -7  -4   1      446.11      447.66     16.30 o 
  -6  -4   1      555.78      555.97     16.48 o 
  -5  -4   1      483.25      459.53     13.96 o 
  -4  -4   1     2232.51     2258.26     32.68 o 
  -3  -4   1     2207.10     2294.61     37.07 o 
  -2  -4   1       33.33       33.65      3.42 o 
  -1  -4   1       54.70       58.62      4.35 o 
   0  -4   1      528.78      610.62     11.78 o 
   1  -4   1       11.54        2.94      1.86 o 
   2  -4   1       46.66       35.63      3.43 o 
   3  -4   1        6.86        9.16      4.97 o 
   4  -4   1      104.79      106.33     12.14 o 
   5  -4   1        0.64       -3.34      5.13 o 
   6  -4   1      262.74      257.54     19.89 o 
   7  -4   1       43.58       45.60      8.86 o 
   8  -4   1       40.74       32.63      9.06 o 
 -10  -3   1        0.54       -8.77      9.56 o 
  -9  -3   1        0.44       -4.69      8.86 o 
  -8  -3   1       75.09       78.44     13.82 o 
  -7  -3   1       74.54       74.16      7.82 o 
  -6  -3   1      143.64      143.98      9.35 o 
  -5  -3   1      157.29      154.73      8.47 o 
  -4  -3   1       55.60       62.39      5.54 o 
  -3  -3   1       46.59       32.46      7.48 o 
  -2  -3   1      504.12      437.83     14.03 o 
  -1  -3   1      132.72      154.82      5.46 o 
   0  -3   1     1091.38     1175.12     14.23 o 
   1  -3   1        7.66        9.47      1.87 o 
   2  -3   1     4407.12     4657.18     52.66 o 
   3  -3   1      873.23      837.71     24.73 o 
   4  -3   1     1168.20     1166.05     31.57 o 
   5  -3   1      144.93      165.19     14.78 o 
   6  -3   1      115.69      120.96     10.31 o 
   7  -3   1      824.43      882.98     25.26 o 
   8  -3   1       86.38       90.15     11.56 o 
 -10  -2   1      107.65      103.12     18.34 o 
  -9  -2   1       84.86       99.93     16.34 o 
  -8  -2   1      293.15      249.70     20.66 o 
  -7  -2   1      945.01      915.92     46.43 o 
  -6  -2   1      864.68      841.08     27.54 o 
  -5  -2   1      390.36      341.25      8.43 o 
  -4  -2   1      437.04      414.51     11.60 o 
  -3  -2   1      126.03      153.37      7.64 o 
  -2  -2   1     1349.23     1429.20     56.32 o 
  -1  -2   1     4908.55     4749.93     37.93 o 
   0  -2   1      990.87     1077.24     11.66 o 
   1  -2   1     5470.63     5630.85     28.67 o 
   2  -2   1     2021.40     2111.32     32.03 o 
   3  -2   1      345.34      356.14     15.33 o 
   4  -2   1      474.31      479.43     19.43 o 
   5  -2   1        4.87        6.03      3.54 o 
   6  -2   1        8.69        8.42      4.68 o 
   7  -2   1        4.95       -0.96      5.43 o 
   8  -2   1       12.73       -1.74      6.83 o 
 -10  -1   1       22.43       27.06     13.88 o 
  -9  -1   1        4.00        1.47      9.42 o 
  -8  -1   1        0.20       -7.80      7.30 o 
  -7  -1   1       43.01       39.69     10.12 o 
  -6  -1   1       68.44       77.36      5.26 o 
  -5  -1   1      389.58      378.45     12.00 o 
  -4  -1   1       90.78       98.60      4.63 o 
  -3  -1   1      674.55      623.91     15.50 o 
  -2  -1   1      234.65      222.65      6.30 o 
  -1  -1   1     8448.86     8924.26     49.90 o 
   0  -1   1     7280.14     7687.13     45.17 o 
   1  -1   1     3880.62     3754.90     22.38 o 
   2  -1   1        2.77        7.37      2.77 o 
   3  -1   1      978.38      994.30     22.62 o 
   4  -1   1      419.75      399.90     11.73 o 
   5  -1   1      278.36      268.07     11.06 o 
   6  -1   1        1.48       -2.92      3.70 o 
   7  -1   1      253.97      284.75     14.75 o 
   8  -1   1       42.84       42.93      8.84 o 
   9  -1   1       54.55       62.38     15.16 o 
  -9   0   1       44.62       32.86     12.51 o 
  -8   0   1      150.08      153.33     18.54 o 
  -7   0   1      219.89      236.33     18.89 o 
  -6   0   1      791.38      809.86     18.14 o 
  -5   0   1     2299.00     2426.42     59.35 o 
  -4   0   1        7.03        5.25      1.77 o 
  -3   0   1      798.28      833.52     12.02 o 
  -2   0   1     2162.76     2140.06     16.77 o 
  -1   0   1     4877.18     4471.10     30.97 o 
   0   0   1     3707.18     3702.84     28.43 o 
   1   0   1     5061.27     4971.29     38.84 o 
   2   0   1    21069.60    21100.19    924.26 o 
   3   0   1      456.80      554.12     16.01 o 
   4   0   1      536.66      564.77     12.61 o 
   5   0   1      149.81      157.11      5.58 o 
   6   0   1        1.14       -2.90      3.45 o 
   7   0   1      218.87      200.23     12.36 o 
   8   0   1       86.13       78.57     14.29 o 
   9   0   1        7.54        6.08     10.30 o 
  -9   1   1       10.18        8.42     11.27 o 
  -8   1   1        0.15        5.10      9.16 o 
  -7   1   1       34.00       41.58     10.65 o 
  -6   1   1        7.26       10.22      4.27 o 
  -5   1   1       96.41       91.87      4.77 o 
  -4   1   1        2.77       10.59      4.14 o 
  -3   1   1        4.95       10.92      1.59 o 
  -2   1   1       37.59       31.03      2.04 o 
  -1   1   1      720.06      759.93     10.20 o 
   0   1   1     1734.26     1744.26     16.51 o 
   1   1   1      296.18      257.30      6.26 o 
   2   1   1    11805.68    11833.53    569.58 o 
   3   1   1     1091.07     1111.25     66.09 o 
   4   1   1     2320.72     2296.24    119.32 o 
   5   1   1      137.27      127.51      9.36 o 
   6   1   1        4.00        5.65      4.10 o 
   7   1   1       13.33       19.02      5.90 o 
   8   1   1      304.84      297.97     22.26 o 
   9   1   1       94.34       91.17     16.19 o 
  -9   2   1       93.94       89.65     17.70 o 
  -8   2   1      381.57      371.14     26.49 o 
  -7   2   1       60.40       64.22      8.31 o 
  -6   2   1      447.79      462.18     15.50 o 
  -5   2   1      227.89      206.73     10.08 o 
  -4   2   1      638.81      635.79      8.84 o 
  -3   2   1       90.54       87.10      8.14 o 
  -2   2   1      346.39      378.82     16.85 o 
  -1   2   1     2954.52     3023.68     99.83 o 
   0   2   1     3812.16     4086.34     29.75 o 
   1   2   1     4913.27     4713.20     34.43 o 
   2   2   1        4.59        3.73      1.32 o 
   3   2   1       73.79       75.07      3.80 o 
   4   2   1      613.32      609.04     21.30 o 
   5   2   1      376.67      346.41     16.89 o 
   6   2   1       31.79       39.46      5.19 o 
   7   2   1        0.14       -0.19      4.35 o 
   8   2   1        0.21       -2.12      7.33 o 
   9   2   1       79.03       73.71     14.76 o 
  10   2   1       58.30       65.62     15.94 o 
  -8   3   1        1.33        5.92     10.51 o 
  -7   3   1        1.37       -0.36      4.86 o 
  -6   3   1      109.77      111.49      9.41 o 
  -5   3   1      100.47      115.21      8.76 o 
  -4   3   1       12.34       25.58      5.79 o 
  -3   3   1       19.97       23.92      4.98 o 
  -2   3   1       72.90       60.34      3.15 o 
  -1   3   1      109.03       82.04      3.64 o 
   0   3   1      705.03      701.95     13.36 o 
   1   3   1     6892.77     7010.97     47.86 o 
   2   3   1     1490.90     1477.36     23.22 o 
   3   3   1        2.12        5.34      1.67 o 
   4   3   1       22.18       15.00      2.54 o 
   5   3   1     1463.77     1583.68     17.82 o 
   6   3   1      956.59      970.68     43.77 o 
   7   3   1      466.48      455.29     34.06 o 
   8   3   1      100.36      101.31     14.44 o 
   9   3   1       81.68       84.17     15.12 o 
  10   3   1      143.08      123.32     19.12 o 
  -8   4   1      409.19      417.03     29.65 o 
  -7   4   1      169.48      183.57     13.35 o 
  -6   4   1       45.00       48.01      7.55 o 
  -5   4   1      373.27      408.85     20.54 o 
  -4   4   1      624.34      628.94     23.10 o 
  -3   4   1     3996.39     4385.70     54.96 o 
  -2   4   1      146.08      135.35      5.07 o 
  -1   4   1     1109.17     1168.50     14.49 o 
   0   4   1      979.54     1107.35     15.93 o 
   1   4   1        8.84        1.82      2.11 o 
   2   4   1      168.15      144.20      8.55 o 
   3   4   1      620.30      570.07     17.39 o 
   4   4   1      122.84       97.44      6.25 o 
   5   4   1      571.95      590.36     11.49 o 
   6   4   1       27.65       29.38      4.11 o 
   7   4   1       20.85       21.48      4.31 o 
   8   4   1        9.07        9.20      8.46 o 
   9   4   1       22.55       30.48     11.19 o 
  10   4   1        4.42       -1.93      9.56 o 
  -7   5   1        0.67       -1.52      5.36 o 
  -6   5   1      131.82      112.98     10.72 o 
  -5   5   1        9.47        0.67      5.56 o 
  -4   5   1        6.78        7.24      5.45 o 
  -3   5   1       56.09       85.79     10.22 o 
  -2   5   1      328.02      310.73      8.32 o 
  -1   5   1     4378.55     4748.20     81.47 o 
   0   5   1      593.05      665.91     12.74 o 
   1   5   1      170.76      170.55      9.79 o 
   2   5   1     1720.03     1798.11     31.24 o 
   3   5   1     1237.74     1368.29     28.96 o 
   4   5   1        4.89       15.73      4.89 o 
   5   5   1      461.61      422.31     16.99 o 
   6   5   1      604.58      622.53     17.11 o 
   7   5   1     1083.73     1169.00     35.69 o 
   8   5   1      240.67      266.47     35.24 o 
   9   5   1        2.53        3.96      8.42 o 
  10   5   1       59.53       53.88     14.43 o 
  -7   6   1       53.69       53.70      9.88 o 
  -6   6   1       45.79       41.04     11.50 o 
  -5   6   1       99.19      104.12     13.68 o 
  -4   6   1      183.52      186.62     15.85 o 
  -3   6   1      554.76      582.07     24.49 o 
  -2   6   1      824.22      872.93     15.09 o 
  -1   6   1      378.55      407.24     11.01 o 
   0   6   1     1390.27     1580.49     21.52 o 
   1   6   1     2439.63     2601.42     34.26 o 
   2   6   1      736.59      657.23     20.75 o 
   3   6   1     2070.11     2033.70     37.86 o 
   4   6   1      428.32      454.22     19.29 o 
   5   6   1        0.44        2.33      4.21 o 
   6   6   1       95.02      100.94      8.42 o 
   7   6   1       32.58       37.10      6.56 o 
   8   6   1      226.88      229.31     13.45 o 
   9   6   1        0.53        4.50      8.65 o 
  10   6   1       68.04       47.68     13.95 o 
  -6   7   1        0.07        1.16      8.41 o 
  -5   7   1        7.90        8.84      8.24 o 
  -4   7   1       29.04       29.23      9.42 o 
  -3   7   1       94.68      108.69     13.40 o 
  -2   7   1       32.90       37.85      8.56 o 
  -1   7   1      803.54      855.03     17.11 o 
   0   7   1     1327.35     1527.71     23.13 o 
   1   7   1      548.83      615.87     15.14 o 
   2   7   1      685.18      630.38     21.86 o 
   3   7   1      373.93      331.31     17.06 o 
   4   7   1      370.61      315.26     17.27 o 
   5   7   1      290.66      286.59     17.61 o 
   6   7   1      252.97      267.93     17.99 o 
   7   7   1      435.99      484.83     24.61 o 
   8   7   1      552.45      593.50     25.06 o 
   9   7   1        4.43        4.26      5.79 o 
  10   7   1      142.42      130.46     18.57 o 
  -5   8   1      176.08      187.24     19.59 o 
  -4   8   1      185.77      168.28     17.95 o 
  -3   8   1       70.55       87.25     13.33 o 
  -2   8   1      523.82      567.14     26.61 o 
  -1   8   1      304.04      336.52     19.94 o 
   0   8   1      240.66      257.90     10.87 o 
   1   8   1      492.90      466.79     14.42 o 
   2   8   1      661.89      703.34     17.61 o 
   3   8   1     1223.26     1182.70     33.01 o 
   4   8   1      302.29      323.64     18.71 o 
   5   8   1      128.67      112.03     12.46 o 
   6   8   1        7.22       -0.75      5.59 o 
   7   8   1       57.76       56.90     11.37 o 
   8   8   1       28.61       16.02      9.74 o 
   9   8   1        1.39        1.87      8.63 o 
  -5   9   1        5.05        7.07      9.27 o 
  -4   9   1       26.45       16.19     10.08 o 
  -3   9   1        5.79        4.69      7.20 o 
  -2   9   1        7.79       -0.54      5.74 o 
  -1   9   1       23.09       30.25      9.27 o 
   0   9   1        2.24        0.87      3.72 o 
   1   9   1      318.44      323.04     13.15 o 
   2   9   1       96.15       96.22      8.19 o 
   3   9   1      221.53      224.99     11.41 o 
   4   9   1      173.59      178.54     15.49 o 
   5   9   1      365.38      436.23     23.89 o 
   6   9   1        3.69        1.17      6.59 o 
   7   9   1       18.88       20.22      9.26 o 
   8   9   1      153.41      164.31     18.85 o 
   9   9   1      161.65      176.94     20.15 o 
  -4  10   1      127.44      133.00     18.95 o 
  -3  10   1        3.53        8.12      8.96 o 
  -2  10   1       38.50       46.33     12.13 o 
  -1  10   1      263.01      251.21     20.75 o 
   0  10   1      206.82      190.23     18.09 o 
   1  10   1      140.70      117.17      9.77 o 
   2  10   1        6.19       -0.88      4.40 o 
   3  10   1      739.41      773.18     21.45 o 
   4  10   1      389.89      404.27     16.00 o 
   5  10   1       12.87       11.26      8.06 o 
   6  10   1       44.22       37.41     10.55 o 
   7  10   1        8.38        2.72      7.77 o 
   8  10   1       28.28       25.75     11.36 o 
  -2  11   1        5.90        3.15      8.61 o 
  -1  11   1       32.22       39.00     12.22 o 
   0  11   1       93.86       67.28     13.68 o 
   1  11   1      104.67       98.64     15.02 o 
   2  11   1       77.25       86.18      9.40 o 
   3  11   1      196.22      219.54     13.37 o 
   4  11   1       35.51       32.29      7.24 o 
   5  11   1       46.28       39.25      7.50 o 
   6  11   1      138.74      145.12     17.67 o 
   7  11   1       45.81       40.89     12.48 o 
   8  11   1       49.22       52.61     13.87 o 
  -1  12   1        0.62        2.33      9.76 o 
   0  12   1      105.00      115.35     17.79 o 
   1  12   1      371.27      357.82     26.01 o 
   2  12   1      204.29      215.46     14.16 o 
   3  12   1       70.76       73.75      9.74 o 
   4  12   1       75.70       80.24      9.92 o 
   5  12   1      160.12      170.88     13.47 o 
   6  12   1       94.52       85.06     15.82 o 
   7  12   1       11.82       25.07     11.70 o 
   1  13   1       52.87       40.49     13.57 o 
   2  13   1      108.80       95.18     16.92 o 
   3  13   1       67.83       61.78     10.28 o 
   4  13   1       37.31       36.34      8.83 o 
   5  13   1        3.61       -0.66      9.44 o 
  -3 -12   2       22.37       19.73      7.88 o 
  -6 -11   2      184.37      214.01     22.29 o 
  -5 -11   2       78.85       59.06     13.95 o 
  -4 -11   2        5.95       14.11      9.84 o 
  -3 -11   2       72.70       81.41     10.27 o 
  -2 -11   2      104.71       92.44     15.35 o 
  -1 -11   2      126.44       97.63     16.62 o 
   0 -11   2       23.74       31.48     12.52 o 
  -7 -10   2       93.42       99.97     16.74 o 
  -6 -10   2        4.72        3.14      8.58 o 
  -5 -10   2        0.29        0.54      7.80 o 
  -4 -10   2      163.32      154.93     17.75 o 
  -3 -10   2        2.69        4.14      5.51 o 
  -2 -10   2       12.37       11.32      6.23 o 
  -1 -10   2        4.03        4.90      8.55 o 
   0 -10   2       61.19       41.48     12.16 o 
   1 -10   2       37.15       33.14     11.68 o 
   2 -10   2       61.41       63.47     15.04 o 
  -8  -9   2       64.78       64.08     14.78 o 
  -7  -9   2       82.01       99.39     15.91 o 
  -6  -9   2      291.69      306.12     23.15 o 
  -5  -9   2      824.08      830.59     34.74 o 
  -4  -9   2        6.31        5.65      7.54 o 
  -3  -9   2      221.29      203.72     12.08 o 
  -2  -9   2       22.29       32.21      6.79 o 
  -1  -9   2      339.79      408.32     16.17 o 
   0  -9   2      283.19      254.14     20.68 o 
   1  -9   2       54.52       44.05     11.75 o 
   2  -9   2        4.65       14.06      9.88 o 
   3  -9   2       63.20       78.88     15.48 o 
  -9  -8   2       48.77       41.88     13.70 o 
  -8  -8   2        6.78        1.55      8.94 o 
  -7  -8   2        7.56        4.22      8.05 o 
  -6  -8   2       34.65       27.28     10.09 o 
  -5  -8   2       25.47       17.11      8.57 o 
  -4  -8   2      757.32      751.87     19.65 o 
  -3  -8   2       96.91      102.00      8.72 o 
  -2  -8   2       90.32       92.97      8.26 o 
  -1  -8   2      101.29      104.67      8.71 o 
   0  -8   2      154.14      164.14     16.07 o 
   1  -8   2       33.19       41.60     10.61 o 
   2  -8   2      253.20      212.56     19.48 o 
   3  -8   2       30.10       21.30     10.26 o 
   4  -8   2       15.02       13.97     10.15 o 
  -9  -7   2       35.89       32.90     12.32 o 
  -8  -7   2      176.23      196.93     19.94 o 
  -7  -7   2      222.66      248.62     20.49 o 
  -6  -7   2      122.77      114.82     14.49 o 
  -5  -7   2      585.65      529.26     25.69 o 
  -4  -7   2     1781.84     1779.67     27.42 o 
  -3  -7   2      948.63     1071.89     21.57 o 
  -2  -7   2      549.84      599.46     16.46 o 
  -1  -7   2      637.36      659.56     17.18 o 
   0  -7   2      450.09      467.32     14.61 o 
   1  -7   2      493.71      489.51     24.30 o 
   2  -7   2      227.05      231.30     18.67 o 
   3  -7   2      200.84      189.65     18.10 o 
   4  -7   2      398.83      397.46     26.17 o 
   5  -7   2      111.23      110.89     17.59 o 
  -9  -6   2       40.10       43.82      8.94 o 
  -8  -6   2       15.71       19.18      6.81 o 
  -7  -6   2       76.04       73.96      8.94 o 
  -6  -6   2       76.87       64.42     11.18 o 
  -5  -6   2        0.25        0.86      5.56 o 
  -4  -6   2       70.59       77.07      6.30 o 
  -3  -6   2      143.11      159.49      8.34 o 
  -2  -6   2       38.37       32.59      4.62 o 
   0  -6   2      201.81      227.68      9.82 o 
   1  -6   2      127.60      133.93      7.89 o 
   2  -6   2       56.26       51.04      9.78 o 
   3  -6   2       18.32       24.01      8.35 o 
   4  -6   2      121.23      143.08     16.22 o 
   5  -6   2       26.50       12.86      9.84 o 
   6  -6   2        8.95       19.03     10.69 o 
 -10  -5   2       93.98       75.30     16.48 o 
  -9  -5   2      101.69      118.02     11.73 o 
  -8  -5   2      162.99      153.98     12.22 o 
  -7  -5   2      157.04      155.97     11.26 o 
  -6  -5   2       11.44       14.76      5.17 o 
  -5  -5   2      432.09      451.05     21.26 o 
  -4  -5   2     1025.18     1121.21     18.11 o 
  -3  -5   2      876.79      895.63     16.77 o 
  -2  -5   2     1297.98     1406.99     20.75 o 
  -1  -5   2     1920.31     1915.53     24.30 o 
   0  -5   2      182.84      168.72      7.84 o 
   1  -5   2     1151.20     1225.07     18.98 o 
   2  -5   2      500.16      516.52     22.58 o 
   3  -5   2      217.02      204.00     16.17 o 
   4  -5   2      441.40      444.65     24.16 o 
   5  -5   2      247.79      253.85     20.68 o 
   6  -5   2      172.54      163.49     18.68 o 
   7  -5   2       28.35       26.75      8.64 o 
 -10  -4   2       19.16       24.27     12.72 o 
  -9  -4   2       85.03       82.51     15.36 o 
  -8  -4   2      191.52      194.35     12.98 o 
  -7  -4   2      177.70      181.16     11.74 o 
  -6  -4   2      145.34      159.74     10.19 o 
  -5  -4   2      153.89      141.99      9.04 o 
  -4  -4   2      732.25      775.92     18.44 o 
  -3  -4   2      588.08      556.52     11.68 o 
  -2  -4   2        8.80        4.74      2.17 o 
  -1  -4   2        1.20        3.46      2.03 o 
   0  -4   2       29.09       32.00      3.61 o 
   1  -4   2      929.90      976.31     15.47 o 
   2  -4   2      234.47      229.26      7.40 o 
   3  -4   2       94.09       77.02     10.55 o 
   4  -4   2       19.98       21.63      7.70 o 
   5  -4   2      158.18      166.04     16.70 o 
   6  -4   2      391.42      399.88     25.05 o 
   7  -4   2       56.87       59.35      9.75 o 
 -10  -3   2       15.52       10.94     11.47 o 
  -9  -3   2       32.16       31.44     12.26 o 
  -8  -3   2       84.74       77.72      8.99 o 
  -7  -3   2      449.21      435.09     30.97 o 
  -6  -3   2      339.58      354.81     13.63 o 
  -5  -3   2        7.72        6.73      3.60 o 
  -4  -3   2      324.53      293.78     17.59 o 
  -3  -3   2     2818.06     2862.27     25.86 o 
  -2  -3   2      464.76      453.19      9.36 o 
  -1  -3   2      432.86      322.10      8.23 o 
   0  -3   2       61.67       90.16      4.81 o 
   1  -3   2      274.40      274.14      7.63 o 
   2  -3   2     3013.83     3303.61     24.47 o 
   3  -3   2      540.09      506.76     20.58 o 
   4  -3   2      278.79      259.68     16.91 o 
   5  -3   2       15.23       12.48      7.05 o 
   6  -3   2      118.97      123.17     10.82 o 
   7  -3   2      219.93      216.06     14.67 o 
   8  -3   2        4.27       -5.72      6.65 o 
 -10  -2   2       24.74       10.18     12.45 o 
  -9  -2   2       26.52       32.91     12.58 o 
  -8  -2   2      205.03      179.93     18.81 o 
  -7  -2   2      201.26      209.71     11.49 o 
  -6  -2   2     1208.12     1237.92     51.51 o 
  -5  -2   2     1410.08     1436.52     27.05 o 
  -4  -2   2       26.07       34.00      4.33 o 
  -3  -2   2      192.37      151.92      7.23 o 
  -2  -2   2      153.67      116.20      5.66 o 
  -1  -2   2      396.76      323.30      7.08 o 
   0  -2   2      175.43      179.84      5.63 o 
   1  -2   2       43.83       55.05      3.41 o 
   2  -2   2      652.94      768.67     10.27 o 
   3  -2   2       89.97       77.40      9.17 o 
   4  -2   2      534.36      496.06     20.82 o 
   5  -2   2      261.87      249.72     16.96 o 
   6  -2   2      121.45      119.95      9.92 o 
   7  -2   2       13.12       18.13      7.08 o 
   8  -2   2       66.27       65.83     10.50 o 
 -10  -1   2       20.71        8.65     11.90 o 
  -9  -1   2       49.54       53.73     14.02 o 
  -8  -1   2       11.92       14.58      9.59 o 
  -7  -1   2       53.82       38.10     10.33 o 
  -6  -1   2     1230.84     1220.44     40.53 o 
  -5  -1   2     1230.26     1316.22     14.72 o 
  -4  -1   2      675.28      649.08     13.70 o 
  -3  -1   2      179.11      255.06      8.14 o 
  -2  -1   2       78.50       75.10      4.57 o 
  -1  -1   2     1301.32     1332.50     71.38 o 
   0  -1   2      283.17      312.77      8.83 o 
   1  -1   2     2438.09     2664.59     20.15 o 
   2  -1   2     8961.93     9406.02    103.52 o 
   3  -1   2     5973.43     5886.66     58.80 o 
   4  -1   2      129.84      101.33     10.37 o 
   5  -1   2      264.97      248.28     11.20 o 
   6  -1   2        0.84        3.41      4.24 o 
   7  -1   2       48.46       50.43      8.50 o 
   8  -1   2       39.62       44.67      8.79 o 
   9  -1   2       11.01        0.96      9.46 o 
  -9   0   2       22.32       27.88     12.68 o 
  -8   0   2       39.04       29.95     11.05 o 
  -7   0   2        4.81        6.19      7.77 o 
  -6   0   2      155.66      140.60      8.48 o 
  -5   0   2     1130.19     1091.80     17.02 o 
  -4   0   2       26.50       29.14      2.65 o 
  -3   0   2       13.46       12.80      4.55 o 
  -2   0   2    13910.31    14133.92    139.64 o 
  -1   0   2      817.77      991.71     15.79 o 
   0   0   2     1582.58     1567.32     18.23 o 
   1   0   2     6945.78     7155.01     84.71 o 
   2   0   2     4925.38     4916.04     28.55 o 
   3   0   2      820.84      942.34     44.59 o 
   4   0   2      249.42      279.52     12.79 o 
   5   0   2        0.63       -1.99      2.95 o 
   6   0   2      163.88      172.97     10.68 o 
   7   0   2       12.12       11.74      5.88 o 
   8   0   2       25.33       28.75      7.95 o 
   9   0   2       77.35       80.54     15.98 o 
  -9   1   2        0.58       -9.79      9.47 o 
  -8   1   2      147.08      128.90     17.23 o 
  -7   1   2      101.85      110.87     14.48 o 
  -6   1   2      353.10      337.72     12.45 o 
  -5   1   2      546.84      536.32     10.14 o 
  -4   1   2      701.42      664.32      9.99 o 
  -3   1   2      296.96      239.80      8.17 o 
  -2   1   2     1939.87     1966.05     27.11 o 
  -1   1   2     6356.94     6676.51     42.03 o 
   0   1   2     2657.73     2787.88     24.71 o 
   1   1   2      747.52      723.49      9.98 o 
   2   1   2      114.10      116.18      4.38 o 
   3   1   2    10916.02    10803.55    671.80 o 
   4   1   2     6251.30     6781.43    459.41 o 
   5   1   2      373.84      360.13     18.74 o 
   6   1   2      438.72      420.42     14.54 o 
   7   1   2       79.16       78.08      8.61 o 
   8   1   2       18.69       18.34      6.82 o 
   9   1   2        2.21        7.01     10.52 o 
  -9   2   2        4.98        3.21     11.00 o 
  -8   2   2      232.31      227.59     21.66 o 
  -7   2   2      119.55      133.66     16.18 o 
  -6   2   2      247.45      237.58     11.51 o 
  -5   2   2      863.06      888.77     18.26 o 
  -4   2   2      130.42      133.23      5.28 o 
  -3   2   2      224.79      254.62      5.92 o 
  -2   2   2     2425.54     2631.73    154.69 o 
  -1   2   2     1436.29     1398.23     18.04 o 
   0   2   2      933.01      897.23     14.51 o 
   1   2   2        7.45       30.75      2.03 o 
   2   2   2      341.39      327.19      7.54 o 
   3   2   2     3726.89     3541.01    104.83 o 
   4   2   2       53.10       41.38      3.45 o 
   5   2   2       29.02       27.40      5.93 o 
   6   2   2      312.45      308.83     19.06 o 
   7   2   2       26.62       29.45      6.37 o 
   8   2   2       80.12       77.51      9.31 o 
   9   2   2      158.31      162.94     19.39 o 
  -8   3   2        3.86       -1.05      9.49 o 
  -7   3   2      336.25      366.70     24.81 o 
  -6   3   2      476.77      501.19     16.58 o 
  -5   3   2      582.80      614.29     16.53 o 
  -4   3   2      148.89      151.12      5.37 o 
  -3   3   2       25.03       23.10      3.20 o 
  -2   3   2     1080.34     1184.59     71.41 o 
  -1   3   2       18.40       26.51      2.47 o 
   0   3   2     3736.98     3646.47     23.10 o 
   1   3   2     3787.35     3742.00     35.00 o 
   2   3   2      345.47      356.36      8.35 o 
   3   3   2     2425.48     2354.46     17.89 o 
   4   3   2      131.47      114.47      5.24 o 
   5   3   2      628.71      625.03     29.46 o 
   6   3   2      444.41      461.26     11.15 o 
   7   3   2       50.15       47.95      7.13 o 
   8   3   2      272.54      275.30     20.46 o 
   9   3   2       75.99       73.88     14.10 o 
  10   3   2        9.37       -3.38     10.03 o 
  -8   4   2      306.91      298.45     26.46 o 
  -7   4   2        2.40       -0.33      8.56 o 
  -6   4   2       13.12       14.80      5.34 o 
  -5   4   2      694.36      711.04     18.88 o 
  -4   4   2      850.64      922.47     26.44 o 
  -3   4   2     2122.97     2227.84     16.94 o 
  -2   4   2      321.78      295.66      5.97 o 
  -1   4   2      443.87      421.02      9.50 o 
   0   4   2      764.54      713.68     15.91 o 
   1   4   2      178.02      205.11      9.34 o 
   2   4   2     1448.36     1374.41     24.78 o 
   3   4   2      163.60      142.82      9.14 o 
   4   4   2      360.94      382.68      9.52 o 
   5   4   2       11.90       14.72      3.04 o 
   6   4   2       91.31       87.53      5.89 o 
   7   4   2      154.78      170.91      8.40 o 
   8   4   2      126.90      101.01     14.20 o 
   9   4   2       64.51       56.23     13.21 o 
  10   4   2       75.13       91.90     16.74 o 
  -8   5   2        3.09        6.25     10.52 o 
  -7   5   2        0.20       -4.70      5.36 o 
  -6   5   2       87.96       92.58      9.59 o 
  -5   5   2      176.45      194.92     15.53 o 
  -4   5   2      922.94     1013.23     30.11 o 
  -3   5   2      109.94      115.55     11.19 o 
  -2   5   2      979.41      989.86     17.03 o 
  -1   5   2     1550.05     1629.46     28.43 o 
   0   5   2     2916.48     2956.51     35.48 o 
   1   5   2     7890.70     7834.50     61.49 o 
   2   5   2     3719.75     4065.32     46.59 o 
   3   5   2     1049.48      993.44     24.42 o 
   4   5   2      301.05      281.03     14.18 o 
   5   5   2     1343.14     1395.24     25.61 o 
   6   5   2      830.50      847.99     15.44 o 
   7   5   2     1151.82     1131.11     18.91 o 
   8   5   2      118.58      117.39     12.23 o 
   9   5   2       18.79       13.17      9.81 o 
  10   5   2       73.12       56.15     14.34 o 
  -7   6   2       72.35       80.33     10.80 o 
  -6   6   2        8.39        6.80      7.82 o 
  -5   6   2        1.55        0.48      5.82 o 
  -4   6   2       83.36       93.73     11.97 o 
  -3   6   2       97.63       99.48     11.55 o 
  -2   6   2       46.34       44.54      4.40 o 
  -1   6   2       70.43       90.09      5.75 o 
   0   6   2      285.09      347.63     10.34 o 
   1   6   2       45.09       47.91      6.56 o 
   2   6   2      615.26      705.76     21.40 o 
   3   6   2      817.61     1086.02     27.47 o 
   4   6   2        0.25       -0.74      3.07 o 
   5   6   2      144.56      109.90     10.85 o 
   6   6   2       71.71       85.57     11.17 o 
   7   6   2       15.54       18.10      5.40 o 
   8   6   2        7.75       10.66      5.38 o 
   9   6   2       99.60      101.46     15.66 o 
  10   6   2       11.34       14.38     11.28 o 
  -6   7   2        3.28        7.87      8.43 o 
  -5   7   2       65.65       88.13     13.60 o 
  -4   7   2      121.85      147.80     15.28 o 
  -3   7   2       82.06       85.31     11.92 o 
  -2   7   2     1007.86     1160.94     33.83 o 
  -1   7   2      387.90      381.65     11.66 o 
   0   7   2      743.30      702.50     15.74 o 
   1   7   2     1271.04     1189.47     28.00 o 
   2   7   2      902.84     1006.08     27.01 o 
   3   7   2     1962.62     1983.32     39.46 o 
   4   7   2      789.37      749.74     25.69 o 
   5   7   2      417.99      405.95     20.30 o 
   6   7   2      271.78      235.97     16.85 o 
   7   7   2      136.10      143.19     14.76 o 
   8   7   2        0.69        4.41      5.10 o 
   9   7   2       24.74       14.78      6.79 o 
  10   7   2      180.99      181.31     20.87 o 
  -6   8   2       84.91       97.31     16.49 o 
  -5   8   2      148.85      150.00     17.70 o 
  -4   8   2      103.58      110.02     15.25 o 
  -3   8   2      119.74      112.54     14.29 o 
  -2   8   2      309.33      294.78     19.48 o 
  -1   8   2        0.27        0.63      2.85 o 
   0   8   2      162.42      181.35      9.28 o 
   1   8   2      255.91      255.09     10.77 o 
   2   8   2      153.05      131.31     11.52 o 
   3   8   2        1.40        1.58      4.45 o 
   4   8   2       12.92        9.14      5.42 o 
   5   8   2       38.64       33.27      8.22 o 
   6   8   2      100.94       97.01     12.53 o 
   7   8   2        5.46       -2.14      5.94 o 
   8   8   2      140.46      151.67     16.84 o 
   9   8   2      264.37      282.44     22.96 o 
  -5   9   2        4.63        6.54      9.01 o 
  -4   9   2        3.37       -1.23      7.34 o 
  -3   9   2      161.58      164.27     17.64 o 
  -2   9   2      119.76      102.01     13.94 o 
  -1   9   2      214.99      235.97     18.46 o 
   0   9   2       26.37       32.87      5.46 o 
   1   9   2       13.48        2.78      3.52 o 
   2   9   2      146.50      178.90     10.19 o 
   3   9   2      711.00      719.80     27.21 o 
   4   9   2      137.01      139.35     13.89 o 
   5   9   2      542.75      540.78     25.77 o 
   6   9   2       36.57       41.19     10.04 o 
   7   9   2      129.43      131.53     15.53 o 
   8   9   2       56.53       47.72     11.81 o 
   9   9   2        1.07        0.64      8.85 o 
  -4  10   2        8.17       12.73      9.94 o 
  -3  10   2       47.17       50.49     13.03 o 
  -2  10   2        0.30       -6.49      6.15 o 
  -1  10   2        0.71        0.58      6.80 o 
   0  10   2       40.86       39.65     10.26 o 
   1  10   2      307.67      326.61     14.20 o 
   2  10   2       91.18      108.23      9.40 o 
   3  10   2      311.06      282.44     13.46 o 
   4  10   2       30.16       28.82      8.65 o 
   5  10   2       84.28       77.82     12.36 o 
   6  10   2      356.07      303.72     21.83 o 
   7  10   2       47.82       33.22     10.59 o 
   8  10   2       11.04       18.78      9.95 o 
   9  10   2       22.92       16.50     11.51 o 
  -3  11   2        1.56        2.16      8.84 o 
  -2  11   2      283.26      281.10     23.46 o 
  -1  11   2       31.75       35.44     11.29 o 
   0  11   2      301.81      339.28     23.94 o 
   1  11   2      466.34      433.92     17.18 o 
   2  11   2      829.35      791.87     22.67 o 
   3  11   2      904.12      840.23     23.54 o 
   4  11   2      362.41      371.02     16.39 o 
   5  11   2      235.95      248.23     20.56 o 
   6  11   2      145.57      125.40     16.52 o 
   7  11   2      115.12      113.45     16.38 o 
   8  11   2      146.19      130.26     18.06 o 
  -1  12   2        0.54        2.41      8.75 o 
   0  12   2      105.06      119.77     17.31 o 
   1  12   2        6.95        9.56      9.69 o 
   2  12   2       19.74       28.10      7.24 o 
   3  12   2        0.02        2.01      5.34 o 
   4  12   2        9.91       15.85      6.64 o 
   5  12   2       32.57       40.51      8.31 o 
   6  12   2       17.26       32.37     11.47 o 
   7  12   2        0.42       -0.06      8.38 o 
   0  13   2       25.56       37.61     13.33 o 
   1  13   2      142.90      132.64     18.96 o 
   2  13   2       70.54       54.08     14.34 o 
   3  13   2      379.52      350.96     17.97 o 
   4  13   2      145.55      146.59     13.03 o 
   5  13   2       58.02       57.31      9.71 o 
   6  13   2       82.95       71.29     15.35 o 
  -5 -11   3       15.16       19.32     11.44 o 
  -4 -11   3       44.45       45.51     13.43 o 
  -3 -11   3       13.17       27.42     11.69 o 
  -2 -11   3        1.46        2.08      8.72 o 
  -1 -11   3       19.41       14.59     11.05 o 
  -7 -10   3        2.59       -2.94      8.79 o 
  -6 -10   3      151.05      156.82     19.37 o 
  -5 -10   3      124.45      101.01     16.19 o 
  -4 -10   3        2.08       -4.03      7.34 o 
  -3 -10   3       22.15       17.82      6.89 o 
  -2 -10   3       61.94       64.27      9.24 o 
  -1 -10   3      102.90       98.85     15.91 o 
   0 -10   3       93.24      100.69     16.58 o 
   1 -10   3       75.25       67.24     15.20 o 
  -8  -9   3       68.43       62.38     15.30 o 
  -7  -9   3       96.40       89.71     15.81 o 
  -6  -9   3      326.12      334.98     24.95 o 
  -5  -9   3     1037.51     1067.11     40.38 o 
  -4  -9   3      209.40      226.98     20.05 o 
  -3  -9   3      396.54      441.77     17.25 o 
  -2  -9   3       40.42       48.56      7.98 o 
  -1  -9   3       31.12       20.34      9.41 o 
   0  -9   3       80.16       80.52     14.22 o 
   1  -9   3        6.58       12.14      9.70 o 
   2  -9   3       32.46       39.01     12.40 o 
   3  -9   3        0.64       -6.72      8.70 o 
  -8  -8   3        9.85       16.74     11.17 o 
  -7  -8   3        7.34       13.63      8.87 o 
  -6  -8   3       97.27       87.29     14.12 o 
  -5  -8   3      164.23      167.86     17.54 o 
  -4  -8   3        1.87        3.83      7.65 o 
  -3  -8   3        4.80       13.34      5.22 o 
  -2  -8   3        0.69        0.33      3.91 o 
  -1  -8   3        2.62        4.26      4.44 o 
   0  -8   3      524.90      493.16     26.15 o 
   1  -8   3        1.47       -0.96      6.97 o 
   2  -8   3      108.85      123.87     16.57 o 
   3  -8   3      270.99      233.10     22.05 o 
   4  -8   3       67.05       60.03     14.50 o 
  -9  -7   3       54.31       27.77     12.34 o 
  -8  -7   3      151.12      132.69     17.63 o 
  -7  -7   3        1.63        3.91      8.27 o 
  -5  -7   3      251.36      236.92     18.88 o 
  -4  -7   3        1.17       -2.64      5.59 o 
  -3  -7   3      719.67      742.40     18.76 o 
  -2  -7   3     1156.48     1165.72     23.32 o 
  -1  -7   3      349.63      378.41     14.08 o 
   0  -7   3      777.05      809.19     19.65 o 
   1  -7   3      249.85      232.72     18.58 o 
   2  -7   3       13.40       13.73      8.56 o 
   3  -7   3        9.52        3.03      7.65 o 
   4  -7   3       10.08        5.88      9.15 o 
   5  -7   3        9.40        3.38     10.10 o 
  -9  -6   3        1.56        2.86      6.49 o 
  -8  -6   3        0.45        1.96      5.57 o 
  -7  -6   3      177.65      149.95     16.70 o 
  -6  -6   3       24.91       25.44      8.98 o 
  -5  -6   3       96.28       87.73     12.12 o 
  -4  -6   3      164.48      174.12     15.10 o 
  -3  -6   3      306.92      303.39     11.40 o 
  -2  -6   3      426.29      396.95     13.03 o 
  -1  -6   3      195.18      188.43      9.54 o 
   0  -6   3      869.85      915.73     19.36 o 
   1  -6   3     1520.52     1489.28     39.44 o 
   2  -6   3       19.82       14.45      7.22 o 
   3  -6   3      113.65      113.59     14.92 o 
   4  -6   3      151.03      153.59     17.65 o 
   5  -6   3      374.87      363.80     26.51 o 
   6  -6   3      127.45      131.99     19.21 o 
  -9  -5   3       39.72       42.47      8.81 o 
  -8  -5   3      275.94      291.01     15.74 o 
  -7  -5   3       64.29       64.09      8.34 o 
  -6  -5   3      155.78      150.58     10.87 o 
  -5  -5   3     1095.91     1062.94     33.18 o 
  -4  -5   3      105.57       82.45     10.37 o 
  -3  -5   3     1028.68     1034.56     18.31 o 
  -2  -5   3      607.64      603.01     14.54 o 
  -1  -5   3      232.46      271.41     10.20 o 
   0  -5   3      347.56      378.48     11.83 o 
   1  -5   3      138.20      158.10      8.19 o 
   2  -5   3       28.91       27.24      7.79 o 
   3  -5   3      150.47      146.63     14.98 o 
   4  -5   3        0.18       -3.47      6.35 o 
   5  -5   3       85.10       91.62     14.65 o 
   6  -5   3        2.16       -6.69      7.52 o 
 -10  -4   3        3.74       -3.19     10.47 o 
  -9  -4   3       25.72       26.90     11.83 o 
  -8  -4   3        0.90        5.99      5.93 o 
  -7  -4   3        2.70        0.60      4.64 o 
  -6  -4   3      289.08      300.15     13.62 o 
  -5  -4   3        6.34        5.26      3.83 o 
  -4  -4   3       33.67       38.92      7.53 o 
  -3  -4   3       20.24       14.15      3.03 o 
  -2  -4   3     2548.48     2687.72     27.11 o 
  -1  -4   3     1158.28     1221.28     18.78 o 
   0  -4   3       98.11       93.68      6.10 o 
   1  -4   3      730.36      761.11     14.92 o 
   2  -4   3      338.99      295.86     16.87 o 
   3  -4   3      448.98      458.95     22.53 o 
   4  -4   3       41.31       18.84      8.04 o 
   5  -4   3      173.11      190.60     17.91 o 
   6  -4   3      378.69      381.19     25.96 o 
   7  -4   3       81.55       90.11     11.45 o 
 -10  -3   3      210.68      190.46     23.15 o 
  -9  -3   3       22.93       27.76     12.07 o 
  -8  -3   3      408.15      403.15     17.14 o 
  -7  -3   3      390.15      422.36     16.26 o 
  -6  -3   3      413.96      430.88     15.32 o 
  -5  -3   3     2520.47     2465.23     60.71 o 
  -4  -3   3     1048.66     1039.54     19.97 o 
  -3  -3   3      788.51      809.48     12.38 o 
  -2  -3   3     1884.76     1922.68     22.84 o 
  -1  -3   3        1.67        3.07      1.82 o 
   0  -3   3       68.97       80.69      5.21 o 
   1  -3   3       99.79       80.21      5.19 o 
   2  -3   3       33.54       28.92      3.51 o 
   3  -3   3      103.65       90.22     10.93 o 
   4  -3   3       55.00       56.93      9.78 o 
   5  -3   3      675.25      708.19     29.96 o 
   6  -3   3        0.85        5.27      8.54 o 
   7  -3   3        9.36        3.65      6.30 o 
 -10  -2   3        2.92        3.64     11.62 o 
  -9  -2   3       18.90       12.09     10.93 o 
  -8  -2   3       44.08       40.40     11.49 o 
  -7  -2   3        5.27       21.97      5.80 o 
  -6  -2   3        0.91        2.36      3.63 o 
  -5  -2   3       11.85       15.78      4.14 o 
  -4  -2   3       18.42       23.68      4.18 o 
  -3  -2   3       51.64       73.68      5.90 o 
  -2  -2   3      596.85      508.13     16.51 o 
  -1  -2   3      997.78     1053.89     14.06 o 
   0  -2   3      741.77      715.65     12.14 o 
   1  -2   3      460.56      434.28      9.67 o 
   2  -2   3     1764.33     1889.76     25.05 o 
   3  -2   3     1914.47     1885.30     19.14 o 
   4  -2   3       10.29        9.61      6.01 o 
   5  -2   3      344.39      335.13     20.37 o 
   6  -2   3      830.74      846.47     22.96 o 
   7  -2   3      163.25      184.55     13.96 o 
   8  -2   3       78.86       79.21     11.48 o 
  -9  -1   3       63.36       64.02     14.78 o 
  -8  -1   3        1.67        3.95      8.56 o 
  -7  -1   3      276.76      262.16     12.48 o 
  -6  -1   3      593.90      600.94     17.71 o 
  -5  -1   3      466.76      419.73     13.16 o 
  -4  -1   3     2060.35     2048.53     25.40 o 
  -3  -1   3     1882.79     2010.40     33.19 o 
  -2  -1   3      852.42      915.01     39.00 o 
  -1  -1   3       16.30       29.29      4.10 o 
   0  -1   3        3.60        4.11      1.53 o 
   1  -1   3      223.14      293.36      7.94 o 
   2  -1   3     3501.26     3667.87     34.57 o 
   3  -1   3      252.25      241.78      6.77 o 
   4  -1   3     1615.04     1559.33     35.89 o 
   5  -1   3      514.61      513.57     15.88 o 
   6  -1   3       25.81       24.69      6.29 o 
   7  -1   3        3.72        1.34      6.18 o 
   8  -1   3       12.83        7.92      7.22 o 
  -9   0   3        1.43       -3.08      9.44 o 
  -8   0   3        0.59       -0.18      8.45 o 
  -7   0   3      180.82      187.16     18.30 o 
  -6   0   3      101.18      109.33      8.48 o 
  -5   0   3      986.05     1014.55     33.86 o 
  -4   0   3       18.87       17.32      5.82 o 
  -3   0   3      344.85      363.31      9.92 o 
  -2   0   3    15771.45    16284.86    331.28 o 
  -1   0   3       67.45       91.00      4.66 o 
   0   0   3     3548.59     3465.86     36.83 o 
   1   0   3      225.72      168.97      5.60 o 
   2   0   3       40.44       33.80      3.10 o 
   3   0   3    12047.75    12732.06    801.02 o 
   4   0   3     3593.74     3739.29    207.14 o 
   5   0   3     1614.61     1544.27     25.09 o 
   6   0   3       72.27       56.48      7.42 o 
   7   0   3      185.48      216.07     13.48 o 
   8   0   3      112.21      109.22     11.37 o 
   9   0   3        2.68        0.51      7.21 o 
  -9   1   3       80.43       62.95     15.62 o 
  -8   1   3       34.22       27.03     11.20 o 
  -7   1   3      278.40      255.72     20.34 o 
  -6   1   3      976.06      963.59     32.39 o 
  -5   1   3     2281.16     2377.17     50.62 o 
  -4   1   3      628.35      603.86     16.75 o 
  -3   1   3      110.64      112.05      5.81 o 
  -2   1   3     2502.53     2491.84     40.33 o 
  -1   1   3    25372.60    23833.55    144.19 o 
   0   1   3       94.82      109.54      4.54 o 
   1   1   3      131.84      118.64      5.02 o 
   2   1   3     1120.30     1003.27     13.41 o 
   3   1   3      478.00      533.29     30.95 o 
   4   1   3      140.24      169.98     17.01 o 
   5   1   3      418.47      396.00     25.36 o 
   6   1   3       42.35       44.53      6.55 o 
   7   1   3      588.80      589.24     18.86 o 
   8   1   3        1.52       -0.50      6.09 o 
   9   1   3       13.19        8.62     10.08 o 
  -9   2   3        6.96       -4.27     10.51 o 
  -8   2   3       30.09       20.92     11.17 o 
  -7   2   3        3.47        3.53      7.53 o 
  -6   2   3       64.96       71.97     11.78 o 
  -5   2   3        0.88       -0.70      2.16 o 
  -4   2   3       38.06       41.09      6.62 o 
  -3   2   3     1001.48     1033.69     58.67 o 
  -2   2   3      540.99      549.78     25.11 o 
  -1   2   3    16755.12    17110.10     55.44 o 
   0   2   3      749.34      712.65     14.90 o 
   1   2   3     1657.47     1455.21     15.40 o 
   2   2   3      297.71      283.28      7.85 o 
   3   2   3     2219.68     2090.63     96.04 o 
   4   2   3      157.56      134.95     13.70 o 
   5   2   3     1174.05     1127.98     82.76 o 
   6   2   3      924.15      853.28     19.65 o 
   7   2   3        2.71       -1.22      4.59 o 
   8   2   3      349.48      343.33     16.10 o 
   9   2   3      291.04      275.63     23.06 o 
  -9   3   3       39.26       35.26     14.27 o 
  -8   3   3      287.24      274.77     23.94 o 
  -7   3   3       80.70       81.27     14.26 o 
  -6   3   3      297.74      292.21     20.92 o 
  -5   3   3     1725.94     1831.68     39.56 o 
  -4   3   3     1856.76     1935.34     61.54 o 
  -3   3   3     1546.79     1555.93     74.47 o 
  -2   3   3        2.70       11.26      2.11 o 
  -1   3   3      828.29     1030.89     18.78 o 
   0   3   3    17939.64    17575.00     83.44 o 
   1   3   3      430.49      390.62      8.52 o 
   2   3   3      208.12      199.69      5.54 o 
   3   3   3      499.96      486.13     11.40 o 
   4   3   3       64.84       64.22      4.29 o 
   5   3   3      248.96      222.70      7.63 o 
   6   3   3        1.28        0.73      2.64 o 
   7   3   3       10.18       11.82      5.32 o 
   8   3   3       30.97       18.41      6.84 o 
   9   3   3        0.13      -10.46      7.70 o 
  -8   4   3      360.58      369.58     27.97 o 
  -7   4   3      167.92      172.50     19.23 o 
  -6   4   3       11.33       14.30      5.03 o 
  -5   4   3      313.09      320.93     13.10 o 
  -4   4   3        5.56       13.16      4.80 o 
  -3   4   3      256.43      271.33     30.95 o 
  -2   4   3       13.16        9.19      2.29 o 
  -1   4   3       31.05       52.86      5.41 o 
   0   4   3      281.94      297.94      7.89 o 
   1   4   3     3920.27     3958.08     29.15 o 
   2   4   3      501.53      489.92     15.40 o 
   3   4   3     1647.25     1754.56     21.46 o 
   4   4   3      150.41      125.30      5.62 o 
   5   4   3     1366.86     1326.53     26.81 o 
   6   4   3      368.63      369.38     24.89 o 
   7   4   3      152.47      165.65      8.38 o 
   8   4   3      236.30      271.60     14.13 o 
   9   4   3      136.80      135.05     17.04 o 
  10   4   3       57.21       58.35     14.51 o 
  -8   5   3        8.35       -3.27     10.57 o 
  -7   5   3      145.42      122.16     17.52 o 
  -6   5   3       43.38       54.67      7.66 o 
  -5   5   3      276.93      302.09     17.99 o 
  -4   5   3       82.21       97.00     11.10 o 
  -3   5   3      702.57      681.56     11.11 o 
  -2   5   3      547.87      527.82      9.62 o 
  -1   5   3      605.03      605.41     10.72 o 
   0   5   3     2332.21     2292.85     32.51 o 
   1   5   3      244.09      252.07     11.88 o 
   2   5   3     5934.82     6113.57     57.77 o 
   3   5   3     1327.64     1301.43     28.05 o 
   4   5   3       69.64      104.37     11.65 o 
   5   5   3      740.97      734.22     13.42 o 
   6   5   3      113.60      124.55      7.10 o 
   7   5   3      229.11      248.88      9.89 o 
   8   5   3       14.46       15.41      6.11 o 
   9   5   3        1.70       -4.97      7.72 o 
  10   5   3        0.03       -1.22      8.90 o 
  -7   6   3        0.70       -7.46      8.11 o 
  -6   6   3        7.27       14.06      6.03 o 
  -5   6   3        0.49       -1.96      4.95 o 
  -4   6   3      136.00      185.76     14.92 o 
  -3   6   3       89.38      106.15     11.65 o 
  -2   6   3     1039.61     1027.22     20.61 o 
  -1   6   3      555.81      517.96     12.52 o 
   0   6   3      118.47      108.47      8.47 o 
   1   6   3     2383.04     2554.38     38.46 o 
   2   6   3     2265.27     2465.40     39.46 o 
   3   6   3      267.34      195.33     12.37 o 
   4   6   3      368.39      332.25     16.43 o 
   5   6   3      145.79      122.29     11.18 o 
   6   6   3      854.94      847.57     20.94 o 
   7   6   3      112.36      125.17      8.02 o 
   8   6   3       51.00       40.12      6.97 o 
   9   6   3      211.10      222.53     20.66 o 
  10   6   3      120.99      118.66     17.72 o 
  -7   7   3      116.07      128.94     19.51 o 
  -6   7   3       39.84       43.64     11.40 o 
  -5   7   3       89.92       83.90     12.90 o 
  -4   7   3      147.46      166.27     15.86 o 
  -3   7   3      452.02      526.12     24.11 o 
  -2   7   3      726.81      780.78     20.78 o 
  -1   7   3       77.65       94.94      6.59 o 
   0   7   3      317.20      329.06     11.11 o 
   1   7   3      136.05      129.16     10.35 o 
   2   7   3       50.45       28.56      6.02 o 
   3   7   3      105.72       89.32      9.81 o 
   4   7   3       56.19       61.38      8.79 o 
   5   7   3      543.71      595.67     23.94 o 
   6   7   3      225.91      245.21     16.96 o 
   7   7   3      440.29      433.03     16.01 o 
   8   7   3      338.38      306.58     14.84 o 
   9   7   3      141.39      168.02     18.70 o 
  10   7   3        4.30       12.74     10.37 o 
  -6   8   3        4.80        0.58      8.03 o 
  -5   8   3      120.89      132.97     16.56 o 
  -4   8   3        3.77        0.02      6.58 o 
  -3   8   3       10.57        7.55      7.40 o 
  -2   8   3       11.69       13.23      6.93 o 
  -1   8   3       76.91       84.40      6.94 o 
   0   8   3      794.05      896.30     19.14 o 
   1   8   3       15.08       13.78      5.42 o 
   2   8   3      265.97      259.96     15.47 o 
   3   8   3      899.56      850.43     27.71 o 
   4   8   3      403.40      386.20     19.79 o 
   5   8   3      376.99      380.88     20.54 o 
   6   8   3      446.57      512.66     24.73 o 
   7   8   3      324.90      347.36     21.69 o 
   8   8   3      383.90      358.21     23.10 o 
   9   8   3       20.88       31.60     10.94 o 
  -5   9   3      148.55      179.93     19.76 o 
  -4   9   3       21.87       21.66      9.65 o 
  -3   9   3      146.92      150.05     17.22 o 
  -2   9   3      573.86      632.61     28.91 o 
  -1   9   3      821.92      870.05     32.20 o 
   0   9   3      121.46      140.45      8.96 o 
   1   9   3      162.59      173.95      9.84 o 
   2   9   3      687.06      652.43     25.05 o 
   3   9   3      189.44      189.64     14.84 o 
   4   9   3      559.83      549.49     24.71 o 
   5   9   3        6.48       16.29      7.10 o 
   6   9   3       77.24       64.42     11.32 o 
   7   9   3       52.38       38.22     10.21 o 
   8   9   3       28.88       28.84      9.84 o 
   9   9   3        2.30        3.55      8.03 o 
  -4  10   3       50.37       47.71     12.95 o 
  -3  10   3        4.32        5.22      8.00 o 
  -2  10   3       39.55       34.86     10.67 o 
  -1  10   3        4.08        3.53      7.03 o 
   0  10   3        2.19        3.56      4.19 o 
   1  10   3      952.28      880.46     22.07 o 
   2  10   3      271.52      263.56     12.88 o 
   3  10   3      151.44      156.09     14.62 o 
   4  10   3        1.89        3.50      5.77 o 
   5  10   3      489.68      545.82     27.16 o 
   6  10   3      153.18      131.22     15.74 o 
   7  10   3       79.97       69.64     13.16 o 
   8  10   3      125.53      130.64     17.14 o 
   9  10   3       59.10       81.77     15.18 o 
  -3  11   3      356.47      368.57     27.16 o 
  -2  11   3       15.07       16.15     10.09 o 
  -1  11   3      258.29      242.02     20.94 o 
   0  11   3      131.32      133.25     16.27 o 
   1  11   3        4.77        9.46      5.22 o 
   2  11   3      460.59      453.69     17.49 o 
   3  11   3      588.03      573.33     27.45 o 
   4  11   3      292.95      250.01     19.50 o 
   5  11   3      366.75      364.35     23.99 o 
   6  11   3        4.22       -0.72      6.99 o 
   7  11   3      235.14      200.67     19.88 o 
   8  11   3       30.92       30.24     11.70 o 
  -2  12   3      109.65      114.35     17.94 o 
  -1  12   3       28.43       37.26     12.25 o 
   0  12   3       17.62       31.19     11.30 o 
   1  12   3        2.89        1.89      7.43 o 
   2  12   3       51.65       51.60      8.37 o 
   3  12   3      340.62      332.63     16.39 o 
   4  12   3      169.65      146.49     12.00 o 
   5  12   3       72.52       68.30     13.81 o 
   6  12   3      296.96      254.54     22.46 o 
   7  12   3        7.18        3.11      8.79 o 
   0  13   3      127.07      125.80     18.57 o 
   1  13   3       45.69       40.53     12.85 o 
   2  13   3       65.77       64.63      9.66 o 
   3  13   3       59.27       62.91      9.60 o 
   4  13   3      114.79      121.20     12.06 o 
   5  13   3      116.18      103.72     11.55 o 
   6  13   3       23.59       15.03     10.81 o 
  -6 -10   4      233.27      237.90     23.86 o 
  -5 -10   4      158.94      201.54     21.69 o 
  -4 -10   4      133.67      131.68     18.13 o 
  -3 -10   4      213.41      224.02     21.32 o 
  -2 -10   4       43.96       55.44     12.94 o 
  -1 -10   4       10.69       10.14      9.59 o 
   0 -10   4        9.31        9.31     10.42 o 
  -7  -9   4        4.30        4.60      9.68 o 
  -6  -9   4       41.95       53.70     13.75 o 
  -5  -9   4      130.80      132.59     17.45 o 
  -4  -9   4      101.25      107.77     15.93 o 
  -3  -9   4       24.23       20.26      9.85 o 
  -2  -9   4       81.73       71.49      9.19 o 
  -1  -9   4      250.97      244.44     20.87 o 
   0  -9   4        1.06        4.96      9.24 o 
   1  -9   4        2.44        6.56      9.74 o 
   2  -9   4       12.42        6.19     10.17 o 
  -8  -8   4       24.21       17.90     11.63 o 
  -7  -8   4       19.68       28.34     11.61 o 
  -6  -8   4      339.18      335.22     24.49 o 
  -5  -8   4      130.49      138.56     17.31 o 
  -4  -8   4       84.20       68.88     12.82 o 
  -3  -8   4      499.98      471.52     25.69 o 
  -2  -8   4      309.04      324.43     14.78 o 
  -1  -8   4      585.93      639.28     19.96 o 
   0  -8   4        1.05       -0.25      7.19 o 
   1  -8   4        4.18        2.27      7.49 o 
   2  -8   4      183.42      161.48     19.29 o 
   3  -8   4       11.70       15.16     11.18 o 
  -8  -7   4        8.79       21.14     11.40 o 
  -7  -7   4       11.10        9.85      8.78 o 
  -6  -7   4        8.93        2.48      7.79 o 
  -5  -7   4       66.59       62.00     12.10 o 
  -4  -7   4       81.15       67.09     11.97 o 
  -3  -7   4        2.22       -0.57      3.76 o 
  -2  -7   4      224.39      212.98     11.53 o 
  -1  -7   4      242.89      255.91     12.43 o 
   0  -7   4       33.73       35.79      9.70 o 
   1  -7   4       20.81       17.15      8.72 o 
   2  -7   4      104.17       98.85     15.01 o 
   3  -7   4      125.08      116.79     17.00 o 
   4  -7   4       51.08       43.84     13.63 o 
  -9  -6   4        0.19       -1.50      6.55 o 
  -8  -6   4       65.51       49.72     13.43 o 
  -7  -6   4        9.55       14.21      8.63 o 
  -6  -6   4      282.07      245.07     20.06 o 
  -5  -6   4      627.91      559.37     26.87 o 
  -4  -6   4      403.65      402.90     22.38 o 
  -3  -6   4      284.88      303.41     12.16 o 
  -2  -6   4      263.33      279.95     11.88 o 
  -1  -6   4     1403.70     1468.36     25.57 o 
   0  -6   4     2331.81     2275.53     31.69 o 
   1  -6   4       24.98       16.40      7.78 o 
   2  -6   4      668.58      648.30     29.48 o 
   3  -6   4       81.16       86.51     14.25 o 
   4  -6   4      134.63      124.61     17.30 o 
   5  -6   4       13.25       17.62     10.64 o 
  -9  -5   4       87.62       79.85     12.34 o 
  -8  -5   4      137.31      126.93     14.24 o 
  -7  -5   4      145.90      115.70     17.30 o 
  -6  -5   4      287.37      278.08     19.79 o 
  -5  -5   4       46.95       36.98      9.08 o 
  -4  -5   4       12.21       15.18      6.69 o 
  -3  -5   4       87.49       90.83      6.79 o 
  -2  -5   4        0.82        1.59      2.69 o 
  -1  -5   4      314.50      290.36     11.16 o 
   0  -5   4       29.74       31.19      4.94 o 
   1  -5   4      517.11      498.29     14.27 o 
   2  -5   4       44.01       43.15      9.69 o 
   3  -5   4      155.50      136.16     15.63 o 
   4  -5   4        4.30       12.77      8.63 o 
   5  -5   4       83.90       77.09     14.71 o 
   6  -5   4       42.44       29.22     12.60 o 
  -9  -4   4       39.81       41.96      8.89 o 
  -8  -4   4       58.40       53.28      8.94 o 
  -7  -4   4      169.43      171.29     11.97 o 
  -6  -4   4       67.84       81.58      8.67 o 
  -5  -4   4     1069.36     1082.44     23.74 o 
  -4  -4   4      297.53      289.76     17.25 o 
  -3  -4   4     1356.36     1408.69     19.98 o 
  -2  -4   4      106.08       87.74      6.21 o 
  -1  -4   4      118.96      100.84      6.70 o 
   0  -4   4     1237.18     1228.93     20.54 o 
   1  -4   4      229.25      226.63      9.42 o 
   2  -4   4      197.01      210.59     15.73 o 
   3  -4   4        9.81       10.00      6.67 o 
   4  -4   4        7.16       13.46      7.76 o 
   5  -4   4      382.85      390.33     25.38 o 
   6  -4   4        0.68       -5.70      7.70 o 
   7  -4   4       28.15       22.84      8.59 o 
  -9  -3   4      137.97      174.02     20.66 o 
  -8  -3   4      332.24      339.56     16.46 o 
  -7  -3   4       17.14       19.42      6.17 o 
  -6  -3   4       76.66       80.50      8.29 o 
  -5  -3   4      648.63      671.80     18.20 o 
  -4  -3   4      823.47      875.13     40.24 o 
  -3  -3   4     2812.17     2822.96     24.57 o 
  -2  -3   4       22.35       32.01      3.84 o 
  -1  -3   4       63.05       71.20      5.37 o 
   0  -3   4      604.56      651.86     13.99 o 
   1  -3   4       11.83       14.06      3.27 o 
   2  -3   4      224.11      213.97      8.44 o 
   3  -3   4       28.77       27.93      7.59 o 
   4  -3   4       27.82       19.69      8.02 o 
   5  -3   4      454.30      435.55     25.33 o 
   6  -3   4      143.04      130.45     17.33 o 
   7  -3   4      167.36      192.01     14.73 o 
  -9  -2   4       11.18       16.96     10.89 o 
  -8  -2   4       87.68       78.81     13.92 o 
  -7  -2   4      252.29      252.26     13.37 o 
  -6  -2   4      132.40      138.69      9.98 o 
  -5  -2   4       71.01       76.90      7.80 o 
  -4  -2   4     1349.30     1443.03     23.51 o 
  -3  -2   4     4087.26     4239.96    202.33 o 
  -2  -2   4     1911.39     1897.29     19.29 o 
  -1  -2   4      120.10       77.25      4.94 o 
   0  -2   4     1372.70     1316.40     18.14 o 
   1  -2   4      732.23      738.49     13.94 o 
   2  -2   4     1230.07     1207.87     18.42 o 
   3  -2   4      731.58      662.32     24.42 o 
   4  -2   4      322.64      303.36     18.86 o 
   5  -2   4     1182.04     1169.31     37.71 o 
   6  -2   4      410.52      405.59     17.15 o 
   7  -2   4       26.35       30.34      8.28 o 
   8  -2   4        2.33       -1.53     10.34 o 
  -9  -1   4        4.76        5.98      9.91 o 
  -8  -1   4       37.47       47.42     12.37 o 
  -7  -1   4       14.00       10.72      5.00 o 
  -6  -1   4       69.40       62.94      7.09 o 
  -5  -1   4      164.26      167.11      9.43 o 
  -4  -1   4       29.55       28.06      4.43 o 
  -3  -1   4     1155.48     1048.92     18.01 o 
  -2  -1   4      994.60     1055.47     63.00 o 
  -1  -1   4        2.36        1.31      1.61 o 
   0  -1   4        2.91        2.90      1.72 o 
   1  -1   4      104.82      120.17      6.39 o 
   2  -1   4      101.01      110.50      5.90 o 
   3  -1   4      230.35      239.44      8.10 o 
   4  -1   4      119.42      123.85     12.99 o 
   5  -1   4       51.33       56.04     10.91 o 
   6  -1   4       72.89       57.15      8.19 o 
   7  -1   4        6.27        8.76      6.52 o 
   8  -1   4       25.79        9.80     11.54 o 
  -9   0   4        8.38        1.73     10.00 o 
  -8   0   4        4.80        1.18      8.47 o 
  -7   0   4      219.11      207.69     18.93 o 
  -6   0   4      226.57      241.70     17.21 o 
  -5   0   4      285.99      269.00     17.99 o 
  -4   0   4       30.27       41.00      4.83 o 
  -3   0   4     4912.11     4603.11     35.79 o 
  -2   0   4     5475.51     5652.56    131.75 o 
  -1   0   4     1051.98      986.10     82.73 o 
   0   0   4     1011.47      982.88     13.77 o 
   1   0   4      125.18      127.37      5.81 o 
   2   0   4     5920.71     5976.43    100.14 o 
   3   0   4       59.47       54.32      4.63 o 
   4   0   4      422.43      414.45     25.97 o 
   5   0   4     1381.63     1342.74     24.21 o 
   6   0   4      839.88      823.13     21.45 o 
   7   0   4      213.54      213.98     13.87 o 
   8   0   4       14.39       16.99      7.66 o 
  -9   1   4        0.42       -8.07      9.09 o 
  -8   1   4        1.23        1.45      8.63 o 
  -7   1   4      246.08      249.74     20.73 o 
  -6   1   4      474.73      493.59     15.29 o 
  -5   1   4       72.39       68.12      9.63 o 
  -4   1   4      342.51      317.50     10.73 o 
  -3   1   4      478.88      500.30     12.10 o 
  -2   1   4     3856.82     3864.04     95.24 o 
  -1   1   4      568.21      665.16     10.85 o 
   0   1   4       53.31       56.71      4.21 o 
   1   1   4       10.92        3.68      1.93 o 
   2   1   4      232.74      235.93      7.76 o 
   3   1   4        4.36        0.40      1.67 o 
   4   1   4       68.46       58.82      4.12 o 
   5   1   4     1518.84     1480.55     24.28 o 
   6   1   4       58.46       50.98      7.10 o 
   7   1   4      106.25      101.56      9.98 o 
   8   1   4      111.55      114.29     11.53 o 
   9   1   4        6.39       10.82     11.11 o 
  -9   2   4        1.93       -5.17     10.26 o 
  -8   2   4        4.05       -3.47      8.54 o 
  -7   2   4       26.72       24.10      9.97 o 
  -6   2   4      186.49      178.92     16.83 o 
  -5   2   4     1219.61     1184.21     20.85 o 
  -4   2   4      229.08      223.16     24.21 o 
  -3   2   4     1518.79     1437.52     66.30 o 
  -2   2   4       69.57       68.06      4.82 o 
  -1   2   4        4.91        7.36      4.61 o 
   0   2   4        5.47        1.37      1.56 o 
   1   2   4     1210.41     1188.96     15.47 o 
   2   2   4     1354.17     1144.56     16.10 o 
   3   2   4     4010.07     3938.55    223.63 o 
   4   2   4       70.18       49.70      5.69 o 
   5   2   4      186.09      170.50      6.79 o 
   6   2   4        1.15        1.08      4.13 o 
   7   2   4      459.61      480.32     17.20 o 
   8   2   4       64.74       79.38      9.89 o 
   9   2   4      139.54      107.06     17.00 o 
  -8   3   4        0.49        1.80      9.65 o 
  -7   3   4       75.53       79.99     13.71 o 
  -6   3   4      175.39      157.94     17.07 o 
  -5   3   4      360.79      371.19     12.52 o 
  -4   3   4        2.37       -0.37      1.83 o 
  -3   3   4      320.65      383.40     17.15 o 
  -2   3   4      787.35      858.80     14.30 o 
  -1   3   4     4229.37     4323.73     42.99 o 
   1   3   4      732.13      613.13     11.66 o 
   2   3   4       20.97       24.80      2.60 o 
   3   3   4      211.84      201.18      5.10 o 
   4   3   4      282.68      271.46     22.86 o 
   5   3   4     1162.84     1147.26     84.05 o 
   6   3   4      753.50      717.86     33.25 o 
   7   3   4       18.60       15.40      5.96 o 
   8   3   4      208.85      194.63     12.99 o 
   9   3   4       65.91       83.17     15.59 o 
  -8   4   4       33.76       19.62     11.70 o 
  -7   4   4        2.36        0.64      7.94 o 
  -6   4   4      139.80      143.89     16.23 o 
  -5   4   4      742.17      803.14     19.67 o 
  -4   4   4      472.36      475.28     19.42 o 
  -3   4   4     2758.88     2887.66    205.77 o 
  -2   4   4     1010.18     1168.82    115.97 o 
  -1   4   4        9.32        9.34      3.35 o 
   0   4   4     4532.25     4283.93     44.50 o 
   1   4   4      667.59      557.69     11.76 o 
   2   4   4      758.15      689.79     11.00 o 
   3   4   4     1057.08     1029.34     17.42 o 
   4   4   4     1248.37     1333.62     40.74 o 
   5   4   4      404.72      401.80     14.63 o 
   6   4   4       80.16       83.39      5.96 o 
   7   4   4       44.72       46.83      7.19 o 
   8   4   4      269.96      249.62     13.99 o 
  -8   5   4       34.26       26.09     13.34 o 
  -7   5   4        2.06        8.12      8.99 o 
  -6   5   4       91.69       90.51     14.09 o 
  -5   5   4      523.38      554.07     17.30 o 
  -4   5   4      330.18      372.99     17.92 o 
  -3   5   4      373.41      400.85     28.42 o 
  -2   5   4       26.63       28.21      4.00 o 
  -1   5   4      614.06      535.79     16.70 o 
   0   5   4      416.25      360.51      9.93 o 
   1   5   4        3.88       12.40      2.90 o 
   2   5   4       34.17       26.87      5.01 o 
   3   5   4     1545.94     1579.52     22.48 o 
   4   5   4      201.19      256.92     10.21 o 
   5   5   4       84.56       94.35      5.90 o 
   6   5   4      131.21      146.84      7.59 o 
   7   5   4       18.86       25.34      9.40 o 
   8   5   4       51.17       55.54      8.09 o 
  -7   6   4      120.02      103.52     17.25 o 
  -6   6   4       38.28       36.72     11.54 o 
  -5   6   4      127.64      142.56     14.15 o 
  -4   6   4        1.16       -2.48      4.31 o 
  -3   6   4      434.47      424.85     10.32 o 
  -2   6   4     1069.25     1071.94     18.59 o 
  -1   6   4      460.79      448.99     11.40 o 
   0   6   4     1295.79     1176.20     18.52 o 
   1   6   4     5690.74     5605.90     58.54 o 
   2   6   4     1014.20      923.43     24.88 o 
   3   6   4      629.01      617.14     21.28 o 
   4   6   4     1326.91     1473.69     33.80 o 
   5   6   4     1716.99     1853.28     27.92 o 
   6   6   4     2240.31     2327.13     26.05 o 
   7   6   4       54.88       56.43      5.89 o 
   8   6   4       36.71       40.19      5.69 o 
  -7   7   4       64.48       67.94     15.67 o 
  -6   7   4       16.13       12.95      6.44 o 
  -5   7   4       49.16       63.00     11.84 o 
  -4   7   4      102.18      109.78     13.26 o 
  -3   7   4      277.19      297.34     18.23 o 
  -2   7   4       69.27       72.94      6.16 o 
  -1   7   4      164.04      167.96      8.37 o 
   0   7   4      120.12      119.34      9.89 o 
   1   7   4        7.86       -1.28      3.03 o 
   2   7   4        2.02       28.01      6.04 o 
   3   7   4      806.62      829.27     25.96 o 
   4   7   4      501.82      569.49     22.60 o 
   5   7   4        0.17       -0.57      4.36 o 
   6   7   4       28.56       29.54      7.80 o 
   7   7   4       53.78       61.54      7.28 o 
   8   7   4      187.16      190.99     10.14 o 
  -6   8   4      102.58       96.21     11.44 o 
  -5   8   4      100.79       92.01     14.23 o 
  -4   8   4       46.96       54.77     11.48 o 
  -3   8   4       20.33       11.72      7.30 o 
  -2   8   4      404.18      464.44     22.91 o 
  -1   8   4      689.56      678.73     16.79 o 
   0   8   4      138.00      134.01     11.19 o 
   1   8   4      919.68      927.97     27.21 o 
   2   8   4      559.91      611.48     22.98 o 
   3   8   4      267.68      299.57     17.11 o 
   4   8   4      267.79      275.97     16.96 o 
   5   8   4      263.19      266.25     17.49 o 
   6   8   4      521.45      531.66     25.14 o 
   7   8   4      362.50      374.33     22.29 o 
   8   8   4       73.73       79.46     12.98 o 
   9   8   4      128.88      117.48     15.80 o 
  -5   9   4       51.25       52.11     13.07 o 
  -4   9   4      344.79      381.91     24.88 o 
  -3   9   4      567.97      590.70     28.88 o 
  -2   9   4      635.02      652.77     28.88 o 
  -1   9   4      591.59      618.84     18.45 o 
   0   9   4        0.59        1.49      3.13 o 
   1   9   4      168.58      163.91     13.22 o 
   2   9   4        2.17        1.87      4.58 o 
   3   9   4        0.13       -4.32      3.90 o 
   4   9   4        3.33        2.47      4.78 o 
   5   9   4        2.64        4.17      5.36 o 
   6   9   4        4.28        5.72      6.05 o 
   7   9   4       22.81       15.23      8.74 o 
   8   9   4       81.69       70.97     13.10 o 
   9   9   4       22.62       24.30     10.55 o 
  -4  10   4      265.39      275.65     23.03 o 
  -3  10   4       67.30       70.58     13.37 o 
  -2  10   4       14.65       19.22      9.17 o 
  -1  10   4        5.96        3.75      6.82 o 
   0  10   4       35.21       24.38      5.61 o 
   1  10   4      376.99      393.83     15.28 o 
   2  10   4      214.62      225.77     16.43 o 
   3  10   4      265.13      238.45     17.26 o 
   4  10   4      378.36      421.50     23.06 o 
   5  10   4      108.05      120.82     14.19 o 
   6  10   4      373.13      371.76     23.46 o 
   7  10   4      221.41      258.24     21.18 o 
   8  10   4      139.70      125.51     16.73 o 
   9  10   4        8.72       10.31      9.57 o 
  -3  11   4       27.81       34.24     12.08 o 
  -2  11   4      218.43      229.79     20.85 o 
  -1  11   4       80.73       83.58     14.32 o 
   0  11   4       63.05       52.30     11.52 o 
   1  11   4       40.68       40.96      7.13 o 
   2  11   4       60.06       52.56     10.31 o 
   3  11   4        2.47        7.79      6.53 o 
   4  11   4        6.32        0.75      5.99 o 
   5  11   4      202.97      168.85     17.11 o 
   6  11   4        0.83       -2.35      6.31 o 
   7  11   4       10.91        5.15      7.88 o 
   8  11   4       12.48        7.33      9.10 o 
  -2  12   4       43.45       45.71     13.63 o 
  -1  12   4      238.25      267.81     23.03 o 
   0  12   4      167.04      182.61     19.25 o 
   1  12   4      105.60      106.69     10.43 o 
   2  12   4      114.14      120.52     10.95 o 
   3  12   4       89.94       90.11     13.75 o 
   4  12   4      310.37      299.31     22.26 o 
   5  12   4      688.64      685.30     33.20 o 
   6  12   4      324.03      278.08     23.15 o 
   7  12   4       86.02       87.53     15.54 o 
  -1  13   4       47.03       38.02     13.01 o 
   0  13   4        6.20        2.40      9.30 o 
   1  13   4        0.68        1.57      8.39 o 
   2  13   4        0.06       -5.57      4.99 o 
   3  13   4       46.69       45.90      8.36 o 
   4  13   4        7.23        7.02      8.58 o 
   5  13   4        0.14        1.11      7.84 o 
   6  13   4       67.54       53.40     13.58 o 
   2  14   4       35.56       27.27     12.36 o 
   3  14   4       19.42       17.53      7.68 o 
   4  14   4       52.29       48.51      9.47 o 
  -4 -10   5      140.51      169.83     20.86 o 
  -3 -10   5       91.68       84.87     16.03 o 
  -6  -9   5        2.66       -7.13      8.72 o 
  -5  -9   5        3.80        2.42      9.52 o 
  -4  -9   5       32.85       37.88     12.13 o 
  -3  -9   5      122.45      132.23     17.06 o 
  -2  -9   5      163.52      163.54     18.57 o 
  -1  -9   5       28.16       34.86     11.47 o 
   0  -9   5        8.58        4.38      8.46 o 
   1  -9   5        1.17       -8.97      9.13 o 
  -7  -8   5      124.15      112.81     17.46 o 
  -6  -8   5      408.09      410.03     27.69 o 
  -5  -8   5        2.92       -0.16      8.60 o 
  -4  -8   5        4.94        6.56      8.66 o 
  -3  -8   5       25.45       32.34     10.36 o 
  -2  -8   5       69.67       61.18      8.62 o 
  -1  -8   5      414.94      403.79     24.90 o 
   0  -8   5      132.14      145.42     17.86 o 
   1  -8   5      118.76      158.29     18.98 o 
   2  -8   5       16.71       10.65     10.67 o 
  -8  -7   5        0.02       -0.74      9.16 o 
  -7  -7   5        0.03        5.06      8.82 o 
  -6  -7   5       23.76       23.29     10.20 o 
  -5  -7   5      168.66      149.66     17.34 o 
  -4  -7   5      285.08      305.88     21.88 o 
  -3  -7   5      354.68      360.17     22.84 o 
  -2  -7   5      125.63      121.62      9.86 o 
  -1  -7   5      351.62      353.07     15.14 o 
   0  -7   5      306.76      313.20     21.83 o 
   1  -7   5      177.54      141.78     17.09 o 
   2  -7   5      116.98      113.28     16.64 o 
   3  -7   5       86.26       70.16     14.96 o 
  -8  -6   5       78.86       60.65     14.40 o 
  -7  -6   5       15.96       20.19     10.11 o 
  -6  -6   5      164.03      164.76     17.60 o 
  -5  -6   5      225.74      242.98     19.53 o 
  -4  -6   5       67.11       81.90     12.57 o 
  -3  -6   5      240.04      216.05     17.33 o 
  -2  -6   5      136.18      135.96      9.49 o 
  -1  -6   5      209.34      209.16     11.17 o 
   0  -6   5      202.36      197.84     11.29 o 
   1  -6   5      496.33      484.50     25.65 o 
   2  -6   5       25.61       22.46      9.76 o 
   3  -6   5       45.45       47.37     12.92 o 
   4  -6   5        5.16        6.52      8.82 o 
  -9  -5   5       39.79       27.00      8.40 o 
  -8  -5   5      120.10      122.63     12.24 o 
  -7  -5   5        0.70        0.78      5.35 o 
  -6  -5   5       19.59       11.17      8.44 o 
  -5  -5   5       45.35       44.81     10.26 o 
  -4  -5   5       87.31       76.59     11.56 o 
  -3  -5   5      162.74      159.76     14.53 o 
  -2  -5   5        9.43        5.97      3.54 o 
  -1  -5   5      349.42      337.58     12.72 o 
   0  -5   5      679.20      697.25     18.04 o 
   1  -5   5      129.27      134.56     14.69 o 
   2  -5   5      257.24      253.32     19.48 o 
   3  -5   5      236.04      226.92     19.76 o 
   4  -5   5      185.32      160.98     18.27 o 
   5  -5   5       61.86       63.75     14.80 o 
  -9  -4   5      156.20      142.33     13.40 o 
  -8  -4   5      121.01      140.84     13.52 o 
  -7  -4   5       61.84       68.65      9.22 o 
  -6  -4   5      372.89      403.01     21.57 o 
  -5  -4   5      324.17      300.68     19.62 o 
  -4  -4   5      215.96      210.04     16.01 o 
  -3  -4   5      950.85      995.57     30.95 o 
  -2  -4   5      936.77      908.53     18.09 o 
  -1  -4   5      148.95      136.07      8.06 o 
   0  -4   5      287.63      302.64     11.44 o 
   1  -4   5      171.70      193.99      9.80 o 
   2  -4   5      302.03      270.26     18.62 o 
   3  -4   5        2.09       -1.54      5.95 o 
   4  -4   5        0.16        5.78      7.47 o 
   5  -4   5        5.52        3.02      8.97 o 
   6  -4   5        9.74       22.29     12.03 o 
  -9  -3   5        1.57        4.94     10.33 o 
  -8  -3   5        7.26       -1.28      5.47 o 
  -7  -3   5       49.05       51.29      8.12 o 
  -6  -3   5       14.61       10.09      5.15 o 
  -5  -3   5       21.75       16.14      5.26 o 
  -4  -3   5        7.12        5.59      3.89 o 
  -3  -3   5      143.47      117.87     11.79 o 
  -2  -3   5      413.85      440.30     11.78 o 
  -1  -3   5       19.83       24.13      3.97 o 
   0  -3   5      714.02      704.68     15.76 o 
   1  -3   5     1103.25     1094.22     19.58 o 
   2  -3   5      158.42      167.57      8.60 o 
   3  -3   5      262.90      222.47     17.07 o 
   4  -3   5      390.98      368.88     23.18 o 
   5  -3   5      344.40      307.35     23.08 o 
   6  -3   5       42.04       40.61     12.71 o 
   7  -3   5       44.81       33.18     13.75 o 
  -9  -2   5       37.63       51.41     14.46 o 
  -8  -2   5      281.27      286.92     15.49 o 
  -7  -2   5      282.00      284.65     14.51 o 
  -6  -2   5        6.46        6.53      4.69 o 
  -5  -2   5      527.91      528.65     16.64 o 
  -4  -2   5      990.26      959.27     48.19 o 
  -3  -2   5      469.67      482.91     20.31 o 
  -2  -2   5     2772.07     2820.27     26.08 o 
  -1  -2   5     1650.70     1683.53     21.66 o 
   0  -2   5      697.18      688.35     14.56 o 
   1  -2   5      400.49      374.86     11.18 o 
   2  -2   5       20.67       17.49      3.73 o 
   3  -2   5       13.14       14.58      6.67 o 
   4  -2   5       43.53       34.74      9.33 o 
   5  -2   5      271.41      242.76     20.56 o 
   6  -2   5      111.34       87.47     15.87 o 
   7  -2   5       54.76       46.70     14.58 o 
  -9  -1   5       14.54       10.02     10.96 o 
  -8  -1   5        1.46        2.44      8.56 o 
  -7  -1   5        0.74       -0.83      4.64 o 
  -6  -1   5       79.67       88.66      8.31 o 
  -5  -1   5       38.09       33.85      5.57 o 
  -4  -1   5        7.21       11.85      3.87 o 
  -3  -1   5      182.61      186.01      9.09 o 
  -2  -1   5     1771.03     1805.72    145.67 o 
  -1  -1   5      382.61      423.53     10.44 o 
   0  -1   5      317.32      348.04     10.05 o 
   1  -1   5      295.09      260.68      9.12 o 
   2  -1   5      402.13      381.93     10.96 o 
   3  -1   5      529.93      526.79     13.36 o 
   4  -1   5      154.45      164.81     15.43 o 
   5  -1   5      643.16      611.91     28.41 o 
   6  -1   5      673.84      648.59     20.49 o 
   7  -1   5      212.51      236.78     22.99 o 
   8  -1   5        1.90       -7.12     10.75 o 
  -9   0   5       45.58       30.25     13.19 o 
  -8   0   5       39.91       42.38     12.75 o 
  -7   0   5      242.85      248.09     13.09 o 
  -6   0   5       64.03       52.65      6.91 o 
  -5   0   5       15.00       13.83      4.34 o 
  -4   0   5       88.64      100.51     11.13 o 
  -3   0   5     1840.65     1926.95     24.92 o 
  -2   0   5     1506.48     1571.47     74.32 o 
  -1   0   5      316.96      254.64      7.96 o 
   0   0   5      103.51       99.01      5.83 o 
   1   0   5      279.26      218.52      8.22 o 
   2   0   5      383.28      394.27     10.89 o 
   3   0   5      229.05      218.61      8.69 o 
   4   0   5      156.70      140.96     14.19 o 
   5   0   5       36.38       29.38      5.64 o 
   6   0   5        7.88        7.90      5.47 o 
   7   0   5       77.77       57.86     13.73 o 
   8   0   5       26.12       11.21     11.24 o 
  -9   1   5       12.13        8.51     11.58 o 
  -8   1   5        2.56       -6.06      8.02 o 
  -7   1   5        4.90        8.76      8.36 o 
  -6   1   5        1.38        3.60      4.05 o 
  -5   1   5        5.64        8.53      4.12 o 
  -4   1   5     1254.37     1234.45     21.22 o 
  -3   1   5     2502.91     2548.58     28.01 o 
  -2   1   5       11.24        6.90      2.98 o 
  -1   1   5     1241.87     1292.34     34.01 o 
   0   1   5       65.73       65.48      4.93 o 
   1   1   5     1795.87     1640.49     26.99 o 
   2   1   5      560.76      568.70     12.91 o 
   3   1   5      393.97      336.69     10.39 o 
   4   1   5      951.88      971.47     81.59 o 
   5   1   5      421.13      396.76     13.75 o 
   6   1   5      275.64      322.46     14.20 o 
   7   1   5      399.23      414.61     26.05 o 
   8   1   5      356.18      337.34     25.91 o 
  -9   2   5      115.48      119.37     19.52 o 
  -8   2   5        1.50        4.90      9.29 o 
  -7   2   5       76.73       74.32     13.27 o 
  -6   2   5      171.48      145.96     16.05 o 
  -5   2   5      700.91      675.32     17.00 o 
  -4   2   5     1480.41     1412.47     22.48 o 
  -3   2   5     3962.68     4140.09    321.57 o 
  -2   2   5     4101.59     4012.36     31.72 o 
  -1   2   5     1036.20      876.42     13.28 o 
   0   2   5      127.82      135.37      6.16 o 
   1   2   5        1.56        1.00      2.04 o 
   2   2   5     3275.27     3301.91     54.34 o 
   3   2   5      341.43      370.23      7.73 o 
   4   2   5       49.75       58.04      4.80 o 
   5   2   5      190.85      209.20     11.11 o 
   6   2   5      104.67      108.16      9.20 o 
   7   2   5      167.14      137.66     16.66 o 
   8   2   5        2.08        8.97      9.56 o 
   9   2   5        7.38       16.66     12.16 o 
  -8   3   5       37.98       32.41     12.69 o 
  -7   3   5       34.43       36.09     11.38 o 
  -6   3   5       11.12       11.96      7.88 o 
  -5   3   5        0.08        0.69      3.26 o 
  -4   3   5      124.70      124.89      8.75 o 
  -3   3   5        6.75       15.25      2.48 o 
  -2   3   5     2542.88     2551.24     52.48 o 
  -1   3   5        2.28        2.61      1.99 o 
   0   3   5     2518.18     2702.69     26.13 o 
   1   3   5       15.22        5.87      2.40 o 
   2   3   5       39.78       45.45      4.64 o 
   3   3   5      121.46      118.89     14.25 o 
   4   3   5      893.78      878.69     21.89 o 
   5   3   5      226.71      219.33     10.09 o 
   6   3   5      485.62      455.56     24.01 o 
   7   3   5      314.54      267.67     20.99 o 
   8   3   5      466.81      441.65     27.09 o 
   9   3   5       46.60       39.77     12.94 o 
  -8   4   5      101.93      123.93     18.89 o 
  -7   4   5       87.74      115.60     16.45 o 
  -6   4   5      356.88      372.70     23.58 o 
  -5   4   5      677.46      633.45     27.35 o 
  -4   4   5      585.45      597.68     29.64 o 
  -3   4   5      159.37      136.79      5.98 o 
  -2   4   5     1586.04     1514.09     29.03 o 
  -1   4   5     2406.57     2286.45     35.24 o 
   0   4   5     2329.08     2349.14     35.65 o 
   1   4   5      460.16      463.65     16.29 o 
   2   4   5      573.62      560.31     10.58 o 
   3   4   5      818.36      786.48     13.01 o 
   4   4   5      409.89      400.75      9.07 o 
   5   4   5       95.58       88.72      5.65 o 
   6   4   5       47.79       52.91      6.51 o 
   7   4   5        5.50        5.30      7.65 o 
   8   4   5        4.94        3.96      8.50 o 
   9   4   5        0.28       -4.24      8.40 o 
  -8   5   5        4.73        6.60     10.65 o 
  -7   5   5       14.84       26.02     11.72 o 
  -6   5   5        3.29        1.18      7.28 o 
  -5   5   5      105.32      111.95      8.76 o 
  -4   5   5       98.48      107.68      6.20 o 
  -3   5   5       88.70       82.40      6.22 o 
  -2   5   5       37.96       33.72      5.71 o 
  -1   5   5     1223.80     1125.46     25.69 o 
   0   5   5     1264.83     1213.07     26.82 o 
   1   5   5     1110.35     1094.08     18.26 o 
   2   5   5       71.24       68.94      5.55 o 
   3   5   5     1551.30     1591.79     23.43 o 
   4   5   5     1706.97     1741.96     25.70 o 
   5   5   5     1436.23     1445.91     18.62 o 
   6   5   5      261.84      246.80      9.31 o 
   7   5   5       20.33       22.05      5.57 o 
   8   5   5      181.47      195.34     19.21 o 
   9   5   5      161.99      178.44     19.93 o 
  -7   6   5       32.09       43.55     13.59 o 
  -6   6   5       43.91       54.00     12.48 o 
  -5   6   5      210.85      230.98     12.49 o 
  -4   6   5       24.60       30.30      7.40 o 
  -3   6   5      242.80      256.72     28.24 o 
  -2   6   5      248.61      250.82      9.75 o 
  -1   6   5      268.49      257.97     13.24 o 
   0   6   5     3159.43     3244.09     32.10 o 
   1   6   5     3642.47     3877.23     35.84 o 
   2   6   5       25.69       15.38      4.96 o 
   3   6   5      878.67      808.52     24.73 o 
   4   6   5       18.41       20.91      4.51 o 
   5   6   5      725.41      758.11     18.87 o 
   6   6   5     1259.87     1357.09     20.09 o 
   7   6   5        0.56        1.19      4.18 o 
   8   6   5      125.36      142.23     17.15 o 
   9   6   5       37.42       49.21     12.37 o 
  -7   7   5        0.95        1.46      9.96 o 
  -6   7   5        3.02       11.84      9.45 o 
  -5   7   5       18.86       23.86      6.46 o 
  -4   7   5       67.13       75.48     11.12 o 
  -3   7   5        5.45       10.05      6.10 o 
  -2   7   5       14.28       10.49      2.88 o 
  -1   7   5      107.12       97.84      6.71 o 
   0   7   5      215.24      183.65      8.71 o 
   1   7   5       73.20       70.62      8.57 o 
   2   7   5      350.95      317.78     16.27 o 
   3   7   5      491.85      452.85     19.94 o 
   4   7   5      225.08      205.00     14.31 o 
   5   7   5      789.22      827.92     28.55 o 
   6   7   5       40.64       37.51      6.47 o 
   7   7   5        7.30       10.82      5.12 o 
   8   7   5      333.83      373.36     16.79 o 
   9   7   5       39.09       46.58     12.00 o 
  -6   8   5       82.56       83.50     16.16 o 
  -5   8   5      137.69      152.43     17.00 o 
  -4   8   5      650.81      708.31     30.06 o 
  -3   8   5      368.11      389.37     21.95 o 
  -2   8   5      286.33      280.19     11.59 o 
  -1   8   5      101.16      110.82      8.01 o 
   0   8   5      804.80      790.26     25.12 o 
   1   8   5      554.16      497.93     20.82 o 
   2   8   5       97.26       94.68     10.46 o 
   3   8   5       41.84       41.69      7.96 o 
   4   8   5       71.85       58.46      9.31 o 
   5   8   5       31.22       42.51      8.80 o 
   6   8   5       32.96       35.32      8.61 o 
   7   8   5       10.86       10.36      6.86 o 
   8   8   5        0.42       -5.98      6.00 o 
  -5   9   5       24.32       31.96     11.00 o 
  -4   9   5       44.31       66.14     12.94 o 
  -3   9   5        6.32        0.98      6.71 o 
  -2   9   5      342.73      374.47     22.67 o 
  -1   9   5      310.01      294.61     12.55 o 
   0   9   5       15.33       24.72      6.54 o 
   1   9   5       21.65       29.97      7.22 o 
   2   9   5       65.15       58.37      9.25 o 
   3   9   5      133.98      113.82     12.20 o 
   4   9   5      326.95      322.05     19.38 o 
   5   9   5      116.35      131.56     14.00 o 
   6   9   5      316.95      344.15     21.54 o 
   7   9   5      261.47      271.17     20.37 o 
   8   9   5      168.61      160.09     17.30 o 
   9   9   5       87.38       83.85     14.38 o 
  -4  10   5       55.64       51.00     13.04 o 
  -3  10   5      219.75      219.69     20.20 o 
  -2  10   5     1357.04     1424.05     44.14 o 
  -1  10   5        7.70        6.05      7.23 o 
   0  10   5       58.87       54.21      7.07 o 
   1  10   5      401.18      354.30     19.79 o 
   2  10   5       42.98       38.05      8.68 o 
   3  10   5       78.95       88.08     11.78 o 
   4  10   5        1.17        3.59      5.95 o 
   5  10   5       51.00       51.24     10.48 o 
   6  10   5      182.21      170.26     16.91 o 
   7  10   5      106.15      100.95     14.63 o 
   8  10   5       17.89       18.16     10.08 o 
   9  10   5        0.11        4.99      8.35 o 
  -4  11   5        0.93        3.20      8.93 o 
  -3  11   5       63.23       61.44     13.56 o 
  -2  11   5       34.55       57.90     13.10 o 
  -1  11   5       67.05       63.86     13.00 o 
   0  11   5      365.26      361.59     15.83 o 
   1  11   5      255.28      215.54     12.66 o 
   2  11   5        2.50        1.97      6.11 o 
   3  11   5      107.70      116.15     13.90 o 
   4  11   5       44.29       40.97      9.90 o 
   5  11   5      800.65      699.74     31.79 o 
   6  11   5      329.73      293.70     22.22 o 
   7  11   5      114.72      107.25     15.74 o 
   8  11   5      191.48      196.78     20.88 o 
  -2  12   5      159.10      197.74     20.80 o 
  -1  12   5      312.83      294.06     23.63 o 
   0  12   5      232.76      239.91     21.06 o 
   1  12   5      188.60      187.99     12.64 o 
   2  12   5      112.72      122.73     14.80 o 
   3  12   5      372.70      351.97     22.98 o 
   4  12   5        1.12        3.31      7.22 o 
   5  12   5      128.95      114.53     16.05 o 
   6  12   5      125.97      102.03     15.61 o 
   7  12   5       90.30       88.00     15.57 o 
  -1  13   5        0.06        0.36      8.33 o 
   0  13   5        0.16        0.20      7.97 o 
   1  13   5       41.66       29.78     11.76 o 
   2  13   5       40.69       41.11      8.29 o 
   3  13   5        1.63        4.86      7.43 o 
   4  13   5       29.24       18.39      9.65 o 
   5  13   5       19.00       25.18     10.94 o 
   6  13   5      187.83      170.07     19.75 o 
   7  13   5       68.08       68.72     14.91 o 
   1  14   5       35.48       35.09     13.03 o 
   2  14   5       23.88       29.55      8.38 o 
   3  14   5       25.40       24.42      8.08 o 
   4  14   5       58.67       70.13     10.58 o 
   5  14   5       36.23       19.58     11.30 o 
  -5  -9   6       24.66       27.62     12.84 o 
  -4  -9   6      138.15      151.12     19.75 o 
  -3  -9   6      261.81      261.67     23.30 o 
  -1  -9   6      122.24       96.54     16.63 o 
  -6  -8   6      276.74      239.68     23.44 o 
  -5  -8   6        0.35       -6.54      7.88 o 
  -4  -8   6       18.53       23.42     10.97 o 
  -3  -8   6        1.41       -5.10      7.54 o 
  -2  -8   6        1.66        1.97      8.16 o 
  -1  -8   6        2.82        6.95      8.77 o 
   0  -8   6       20.31       19.04     11.18 o 
   1  -8   6       31.57       26.27     12.47 o 
  -7  -7   6       16.72       14.51     10.57 o 
  -6  -7   6        0.58       -1.65      8.48 o 
  -5  -7   6      114.29       82.93     14.99 o 
  -4  -7   6       55.53       73.41     13.94 o 
  -3  -7   6      240.71      225.39     19.86 o 
  -2  -7   6      429.25      457.58     25.81 o 
  -1  -7   6       44.02       41.82      7.71 o 
   0  -7   6       49.33       41.52     12.48 o 
   1  -7   6      271.75      247.27     22.02 o 
   2  -7   6      377.24      338.25     26.25 o 
   3  -7   6      155.94      147.88     20.39 o 
  -8  -6   6       44.83       37.31     13.25 o 
  -7  -6   6       88.18       82.70     15.30 o 
  -6  -6   6       37.49       33.48     11.65 o 
  -5  -6   6        5.40        2.14      7.54 o 
  -4  -6   6       21.59       12.48      8.86 o 
  -3  -6   6        1.46       -1.32      6.94 o 
  -2  -6   6       91.82       84.20     12.56 o 
  -1  -6   6       27.02       22.47      5.95 o 
   0  -6   6       85.58       77.89     13.14 o 
   1  -6   6       66.17       54.25     12.23 o 
   2  -6   6        2.12        4.74      8.41 o 
   3  -6   6       20.18       13.98     10.04 o 
   4  -6   6       29.20       33.23     13.38 o 
  -8  -5   6       35.24       34.82      8.79 o 
  -7  -5   6        3.90        4.46      8.28 o 
  -6  -5   6       11.83       17.32      9.24 o 
  -5  -5   6      252.89      254.95     20.10 o 
  -4  -5   6      162.37      175.22     16.75 o 
  -3  -5   6       44.43       50.42     10.40 o 
  -2  -5   6      347.31      354.61     13.55 o 
  -1  -5   6      180.94      195.10     10.93 o 
   0  -5   6     1281.52     1269.84     25.84 o 
   1  -5   6       82.14       84.53     13.15 o 
   2  -5   6      173.78      176.33     17.72 o 
   3  -5   6      378.31      356.70     24.90 o 
   4  -5   6       49.50       37.32     13.04 o 
   5  -5   6       50.88       57.09     15.64 o 
  -9  -4   6       51.56       62.05     10.59 o 
  -8  -4   6       37.55       40.15      8.75 o 
  -7  -4   6        0.65       -2.19      5.36 o 
  -6  -4   6      509.89      534.71     19.56 o 
  -5  -4   6       81.68       55.80     11.45 o 
  -4  -4   6       10.84       -0.49      5.73 o 
  -3  -4   6      493.61      500.21     23.70 o 
  -2  -4   6       10.83        9.11      3.79 o 
  -1  -4   6      143.10      145.65      9.17 o 
   0  -4   6      488.58      482.22     15.40 o 
   1  -4   6      306.42      309.70     12.81 o 
   2  -4   6       20.75       14.55      8.00 o 
   3  -4   6       84.10       80.38     13.67 o 
   4  -4   6        0.20       -5.75      7.76 o 
   5  -4   6       26.68       34.97     12.68 o 
  -9  -3   6        3.72        5.51      7.16 o 
  -8  -3   6       35.57       31.91     13.73 o 
  -7  -3   6      905.72      890.31     32.02 o 
  -6  -3   6       67.19       72.60     11.85 o 
  -5  -3   6      339.44      350.30     15.14 o 
  -4  -3   6      378.27      395.54     21.23 o 
  -3  -3   6      179.15      170.18     14.31 o 
  -2  -3   6       43.78       43.41      5.23 o 
  -1  -3   6      700.08      681.00     16.29 o 
   0  -3   6      492.10      465.45     14.08 o 
   1  -3   6      706.31      708.04     18.69 o 
   2  -3   6        3.54        1.95      6.02 o 
   3  -3   6        8.53        1.82      7.00 o 
   4  -3   6       47.85       56.82     12.61 o 
   5  -3   6      100.59       83.07     16.01 o 
   6  -3   6       58.73       60.74     15.60 o 
  -9  -2   6       89.13      103.87     18.16 o 
  -8  -2   6      122.46      132.91     12.23 o 
  -7  -2   6      104.11      124.00     10.95 o 
  -6  -2   6       11.86       17.55      5.84 o 
  -5  -2   6      127.73      127.82     15.22 o 
  -4  -2   6       27.90       28.57      5.57 o 
  -3  -2   6      703.87      660.20     24.81 o 
  -2  -2   6      191.42      217.57      8.81 o 
  -1  -2   6       27.33       27.84      4.34 o 
   0  -2   6      730.42      739.37     16.51 o 
   1  -2   6       32.91       31.35      4.87 o 
   2  -2   6       18.02       22.70      4.54 o 
   3  -2   6      470.08      419.67     22.67 o 
   4  -2   6      647.97      600.76     29.08 o 
   5  -2   6        0.82       -1.76      8.67 o 
   6  -2   6      167.12      117.82     17.89 o 
   7  -2   6       14.13        7.88     12.16 o 
  -9  -1   6        1.89        3.16     10.58 o 
  -8  -1   6        3.75        0.44      5.63 o 
  -7  -1   6       67.88       72.87      9.04 o 
  -6  -1   6       82.45       89.85      8.91 o 
  -5  -1   6       78.31       83.76     11.56 o 
  -4  -1   6      482.28      507.68     20.78 o 
  -3  -1   6      314.29      293.72     15.51 o 
  -2  -1   6     1931.69     1841.06     22.86 o 
  -1  -1   6     1087.38     1035.54     17.63 o 
   0  -1   6     4151.34     4149.41     40.18 o 
   1  -1   6     1876.74     1894.89     39.13 o 
   2  -1   6      766.31      767.80     16.70 o 
   3  -1   6      278.75      252.65     17.66 o 
   4  -1   6      405.57      353.53     22.05 o 
   5  -1   6      288.49      316.10     22.77 o 
   6  -1   6      185.80      182.93     20.39 o 
   7  -1   6      248.65      223.88     23.56 o 
  -9   0   6        1.57        1.05     10.33 o 
  -8   0   6      162.57      172.51     20.53 o 
  -7   0   6        2.16       -3.35      4.53 o 
  -6   0   6       10.20       11.21      5.18 o 
  -5   0   6       44.82       53.21      6.77 o 
  -4   0   6      337.64      341.36     16.54 o 
  -3   0   6      235.92      203.22      9.91 o 
  -2   0   6       19.62       16.09      2.62 o 
  -1   0   6      200.93      175.80      7.85 o 
   0   0   6       11.59       12.80      3.34 o 
   1   0   6       17.47       18.75      3.97 o 
   2   0   6       23.04       23.13      4.37 o 
   3   0   6       74.50       71.28      6.42 o 
   4   0   6       31.46       29.44      8.99 o 
   5   0   6        0.80       -0.91      7.17 o 
   6   0   6       77.53       61.96     13.83 o 
   7   0   6      153.49      131.20     18.83 o 
   8   0   6      188.29      186.92     23.18 o 
  -9   1   6       87.82       93.14     18.12 o 
  -8   1   6        0.17        6.24      9.71 o 
  -7   1   6       11.18        2.31      8.21 o 
  -6   1   6      164.08      160.87     10.92 o 
  -5   1   6        4.63        3.91      3.88 o 
  -4   1   6     1369.42     1352.43     34.31 o 
  -3   1   6     3463.96     3415.28     65.58 o 
  -2   1   6     1498.08     1433.59     28.13 o 
  -1   1   6     1576.29     1618.91    115.79 o 
   0   1   6     1307.44     1207.82     21.88 o 
   1   1   6      358.48      365.57     11.06 o 
   2   1   6     1661.59     1716.02     42.18 o 
   3   1   6      552.97      482.84     13.79 o 
   4   1   6       81.46       72.68     11.40 o 
   5   1   6      339.99      315.46     21.38 o 
   6   1   6      131.44      156.71     18.26 o 
   7   1   6       67.89       62.10     14.36 o 
   8   1   6       40.82       35.54     13.89 o 
  -9   2   6       59.46       57.15     16.52 o 
  -8   2   6      355.44      329.59     25.69 o 
  -7   2   6      261.70      261.93     22.02 o 
  -6   2   6      199.22      197.39     11.47 o 
  -5   2   6       49.13       40.27      6.07 o 
  -4   2   6       20.71       22.51      4.63 o 
  -3   2   6     3757.41     3711.61     52.56 o 
  -2   2   6     1554.85     1546.64     21.16 o 
  -1   2   6      134.34      169.11      5.71 o 
   0   2   6      162.83      177.47      7.70 o 
   1   2   6       68.31       91.37      6.48 o 
   2   2   6     3026.83     3117.54     38.63 o 
   3   2   6        0.35        1.87      2.90 o 
   4   2   6        0.23        1.02      2.13 o 
   5   2   6      258.53      226.27     18.27 o 
   6   2   6       25.40       19.27      9.83 o 
   7   2   6      283.85      250.15     22.07 o 
   8   2   6      257.66      265.12     24.25 o 
  -8   3   6       48.70       48.19     14.11 o 
  -7   3   6       19.21       22.10     10.66 o 
  -6   3   6       39.30       39.07     10.74 o 
  -5   3   6      205.47      197.27     10.67 o 
  -4   3   6       15.14       15.94      4.17 o 
  -3   3   6      386.33      327.70     11.34 o 
  -2   3   6      658.79      590.60     17.55 o 
  -1   3   6     2144.37     2298.04     23.06 o 
   0   3   6     3186.14     3287.37     37.95 o 
   1   3   6       58.46       50.30      4.87 o 
   2   3   6       80.29      101.51      7.02 o 
   3   3   6      669.78      582.11     14.63 o 
   4   3   6       47.03       48.77      6.09 o 
   5   3   6      856.69      831.95     65.58 o 
   6   3   6       29.23       23.57      9.80 o 
   7   3   6      141.89      148.83     18.01 o 
   8   3   6      244.70      190.19     20.93 o 
   9   3   6        7.04        8.04     11.26 o 
  -8   4   6        5.32        4.09     10.41 o 
  -7   4   6       50.74       58.41     13.97 o 
  -6   4   6      213.21      199.08     18.86 o 
  -5   4   6      404.04      394.34     22.62 o 
  -4   4   6       31.67       27.32      4.81 o 
  -3   4   6      153.54      171.84      7.95 o 
  -2   4   6      329.14      342.88     10.95 o 
  -1   4   6      397.00      371.64     13.51 o 
   0   4   6       31.98       37.52      3.67 o 
   1   4   6       55.37       44.95      4.79 o 
   2   4   6      610.96      601.93     14.49 o 
   3   4   6        1.16        0.99      1.99 o 
   4   4   6       13.26       14.36      3.21 o 
   5   4   6       13.24       20.70      8.22 o 
   6   4   6      573.41      611.41     38.33 o 
   7   4   6       21.54       12.95      9.67 o 
   8   4   6       46.16       57.37     13.64 o 
   9   4   6       14.50       30.93     12.23 o 
  -8   5   6       56.68       51.18     14.98 o 
  -7   5   6       24.10       29.51     11.72 o 
  -6   5   6        3.66        1.44      7.88 o 
  -5   5   6        1.74        1.16      6.81 o 
  -4   5   6      283.36      293.17     13.58 o 
  -3   5   6      587.82      608.90     21.58 o 
  -2   5   6     2133.14     2133.03     37.93 o 
   0   5   6     5130.98     5073.92     57.94 o 
   1   5   6     1204.39     1017.91     26.34 o 
   2   5   6     1335.10     1298.92     17.46 o 
   3   5   6     2088.19     2018.24     22.40 o 
   4   5   6      621.11      638.23     20.40 o 
   5   5   6      778.56      837.40     39.36 o 
   6   5   6      607.13      654.34     60.77 o 
   7   5   6       85.25      104.75     14.82 o 
   8   5   6      111.99      116.49     16.47 o 
   9   5   6        8.24       13.93     10.07 o 
  -7   6   6       15.17        8.79     10.68 o 
  -6   6   6      195.97      196.52     20.23 o 
  -5   6   6       56.15       60.90     12.19 o 
  -4   6   6       24.14       15.04      4.94 o 
  -3   6   6        4.45        7.67      3.38 o 
  -2   6   6       23.34       33.61      6.53 o 
  -1   6   6      301.32      334.31     16.27 o 
   0   6   6     1049.67      981.54     26.75 o 
   1   6   6      178.63      201.86      9.26 o 
   2   6   6      147.48      152.65      8.25 o 
   3   6   6      265.16      256.01     15.09 o 
   4   6   6      230.78      207.27     10.58 o 
   5   6   6        2.23        1.77      3.69 o 
   6   6   6      102.14      117.45      9.48 o 
   7   6   6       89.16       85.66      8.86 o 
   8   6   6        2.28        1.41      8.04 o 
   9   6   6       37.80       44.00     12.84 o 
  -7   7   6       65.72       52.18     15.02 o 
  -6   7   6        7.92        5.88      9.20 o 
  -5   7   6      174.41      168.22     18.02 o 
  -4   7   6      106.32      126.95     13.49 o 
  -3   7   6      250.94      230.40     21.47 o 
  -2   7   6      453.96      525.98     31.85 o 
  -1   7   6        2.99        2.07      3.10 o 
   0   7   6      559.48      538.86     14.85 o 
   1   7   6      669.12      584.37     15.64 o 
   2   7   6       20.07       13.67      5.36 o 
   3   7   6     1318.16     1379.28     34.81 o 
   4   7   6      316.62      344.72     18.57 o 
   5   7   6     1061.92     1112.12     24.07 o 
   6   7   6       37.54       35.46      6.41 o 
   7   7   6        5.30        5.51      4.77 o 
   8   7   6      250.91      268.91     21.64 o 
   9   7   6      128.70      183.35     20.12 o 
  -6   8   6       18.53        3.40      9.76 o 
  -5   8   6      221.42      227.61     14.20 o 
  -4   8   6        9.41       13.53      7.49 o 
  -3   8   6      203.94      197.23     16.52 o 
  -2   8   6      248.94      218.84      8.95 o 
  -1   8   6      344.60      301.61     11.76 o 
   0   8   6      338.02      326.97     12.36 o 
   1   8   6        1.24        5.00      4.64 o 
   2   8   6       37.42       32.29      7.27 o 
   3   8   6       23.15       29.67      7.24 o 
   4   8   6      276.36      291.58     17.97 o 
   5   8   6        0.35       -2.00      4.60 o 
   6   8   6       75.28       86.92     11.91 o 
   7   8   6      524.74      506.81     25.86 o 
   8   8   6       40.97       42.91     10.84 o 
   9   8   6       43.92       48.08     12.83 o 
  -5   9   6       49.91       57.32     12.82 o 
  -4   9   6      167.49      173.77     17.92 o 
  -3   9   6      260.70      284.48     20.46 o 
  -2   9   6      792.69      864.10     32.12 o 
  -1   9   6      423.38      415.07     14.87 o 
   0   9   6       10.15        3.46      5.04 o 
   1   9   6      323.73      324.98     18.57 o 
   2   9   6      523.24      562.01     24.21 o 
   3   9   6      195.48      201.09     15.65 o 
   4   9   6      140.36      122.96     13.41 o 
   5   9   6      184.06      181.97     15.82 o 
   6   9   6      297.66      309.34     20.82 o 
   7   9   6      403.21      410.48     24.45 o 
   8   9   6       50.20       61.83     12.40 o 
   9   9   6       79.30      104.93     15.81 o 
  -5  10   6       14.49       14.44     10.30 o 
  -4  10   6       55.18       64.25     13.51 o 
  -3  10   6       54.47       61.85     12.67 o 
  -2  10   6      133.89      140.89     16.68 o 
  -1  10   6       21.30       31.22      6.20 o 
   0  10   6      306.24      302.88     18.57 o 
   1  10   6      501.88      456.81     22.70 o 
   2  10   6      139.94      124.80     13.23 o 
   3  10   6        9.00        3.28      5.49 o 
   4  10   6      115.65      100.13     12.81 o 
   5  10   6        2.18        1.51      6.16 o 
   6  10   6       25.82       21.30      8.87 o 
   7  10   6        5.39        4.78      7.56 o 
   8  10   6       86.67       78.27     14.14 o 
  -4  11   6       32.73       51.05     13.95 o 
  -3  11   6        0.34        4.56      8.03 o 
  -2  11   6        1.30       -5.00      6.57 o 
  -1  11   6      252.65      240.48     20.46 o 
   0  11   6     1854.61     1784.03     36.25 o 
   1  11   6      263.44      263.11     18.90 o 
   2  11   6      331.21      355.16     21.57 o 
   3  11   6       21.30       21.51      8.08 o 
   4  11   6      172.75      152.69     16.10 o 
   5  11   6      160.07      131.72     15.40 o 
   6  11   6      132.21      149.90     16.89 o 
   7  11   6      286.31      288.37     23.03 o 
   8  11   6      376.47      381.43     26.94 o 
  -2  12   6       49.50       74.06     14.82 o 
  -1  12   6       31.89       40.77     11.87 o 
   0  12   6       48.44       48.55     12.42 o 
   1  12   6        7.47        8.28      5.13 o 
   2  12   6       62.08       63.85     11.76 o 
   3  12   6       13.23        9.29      8.00 o 
   4  12   6       12.83       27.23      9.64 o 
   5  12   6        1.51       -0.01      7.13 o 
   6  12   6        4.76       -0.43      7.21 o 
   7  12   6       18.56        4.93      8.38 o 
  -1  13   6       57.90       90.77     16.35 o 
   0  13   6       78.61       72.24     14.92 o 
   1  13   6      125.89      137.89     12.02 o 
   2  13   6       67.04       81.98     10.15 o 
   3  13   6      107.93      128.54     16.21 o 
   4  13   6       10.88        4.51      7.97 o 
   5  13   6      279.40      271.38     22.91 o 
   6  13   6       18.43       19.68     10.47 o 
   1  14   6       24.27       26.26     12.07 o 
   2  14   6       43.98       46.38      8.77 o 
   3  14   6       20.54       20.22      7.79 o 
   4  14   6        1.54       -0.92      7.80 o 
   5  14   6        8.88        0.42      8.93 o 
  -5  -8   7        1.24        3.84      9.64 o 
  -4  -8   7        1.85       -5.16      9.03 o 
  -3  -8   7       77.98       96.82     16.08 o 
  -2  -8   7       28.95       23.76     11.42 o 
   0  -8   7       40.55       38.37     14.15 o 
  -6  -7   7        0.53       -6.01      8.62 o 
  -5  -7   7        1.93        2.13      9.05 o 
  -4  -7   7       24.83       24.82     10.87 o 
  -3  -7   7      134.67      130.69     16.90 o 
  -2  -7   7       11.36        6.44      8.83 o 
  -1  -7   7        3.53       -0.81      8.46 o 
   0  -7   7        0.30        2.70      8.87 o 
   1  -7   7        9.34       19.89     11.05 o 
  -7  -6   7        4.82       -8.15      8.15 o 
  -6  -6   7        0.20       -0.26      8.37 o 
  -5  -6   7       76.66       61.73     13.74 o 
  -4  -6   7        0.30        6.25      8.45 o 
  -3  -6   7      292.44      318.43     22.65 o 
  -2  -6   7      189.74      177.50     17.63 o 
  -1  -6   7      214.73      193.48     12.70 o 
   0  -6   7      215.08      225.61     19.66 o 
   1  -6   7       30.21       40.91     11.98 o 
   2  -6   7      216.98      201.02     21.07 o 
  -8  -5   7       67.14       60.24     14.78 o 
  -7  -5   7      131.48       99.72     16.45 o 
  -6  -5   7      399.35      369.65     25.43 o 
  -5  -5   7      349.46      307.51     22.65 o 
  -4  -5   7        1.92       -7.76      6.08 o 
  -3  -5   7      228.87      229.43     18.67 o 
  -2  -5   7       15.47        8.49      7.42 o 
  -1  -5   7      323.68      321.45     14.23 o 
   0  -5   7       24.74       33.82      6.72 o 
   1  -5   7       20.14       21.30      9.45 o 
   2  -5   7      155.89      148.61     18.27 o 
   3  -5   7       16.18       20.39     11.72 o 
   4  -5   7        3.47        0.69     10.29 o 
  -8  -4   7       32.95       19.55      8.07 o 
  -7  -4   7        8.56        9.05      6.37 o 
  -6  -4   7        0.35        0.47      7.72 o 
  -5  -4   7       74.23       68.97     12.86 o 
  -4  -4   7        0.30        3.86      6.55 o 
  -3  -4   7        8.87        4.63      6.43 o 
  -2  -4   7       78.51       68.51     11.23 o 
  -1  -4   7       30.56       29.90      5.85 o 
   0  -4   7      908.98      907.84     21.76 o 
   1  -4   7      173.58      133.71     15.45 o 
   2  -4   7       85.21      106.10     14.98 o 
   3  -4   7      383.77      392.59     26.17 o 
   4  -4   7      143.90      131.85     18.85 o 
   5  -4   7       90.44       85.32     17.33 o 
  -8  -3   7      277.06      285.59     17.06 o 
  -7  -3   7       29.27       41.31     11.17 o 
  -6  -3   7      512.62      548.22     20.13 o 
  -5  -3   7      834.82      752.95     31.57 o 
  -4  -3   7      429.68      418.28     23.15 o 
  -3  -3   7      123.72      135.63     14.06 o 
  -2  -3   7        1.35       -0.58      5.34 o 
  -1  -3   7      317.92      332.85     12.86 o 
   0  -3   7     1557.96     1634.47     28.31 o 
   1  -3   7      266.67      275.99     12.62 o 
   2  -3   7       32.25       22.38      9.35 o 
   3  -3   7       90.37       70.28     13.27 o 
   4  -3   7       57.17       39.68     12.84 o 
   5  -3   7        8.35       -1.00      9.42 o 
   6  -3   7        1.32      -13.49      8.99 o 
  -8  -2   7       36.77       35.03     12.53 o 
  -7  -2   7       19.51       19.55      7.19 o 
  -6  -2   7       77.50       70.04      8.92 o 
  -5  -2   7      126.09      127.46     10.65 o 
  -4  -2   7       15.48       18.46      5.38 o 
  -3  -2   7      247.08      260.20     17.49 o 
  -2  -2   7      455.62      437.91     21.23 o 
  -1  -2   7        9.00       13.49      4.19 o 
   0  -2   7     1008.97     1050.63     21.09 o 
   1  -2   7      930.37      928.52     20.34 o 
   2  -2   7       53.57       57.17      6.73 o 
   3  -2   7      723.60      663.52     29.80 o 
   4  -2   7      146.04      149.03     18.16 o 
   5  -2   7      354.27      336.88     25.48 o 
   6  -2   7       50.18       41.07     14.21 o 
  -9  -1   7       28.36       27.03     13.79 o 
  -8  -1   7      101.17      123.42     12.19 o 
  -7  -1   7      127.83      139.20     13.34 o 
  -6  -1   7        7.61        9.13      5.55 o 
  -5  -1   7      540.75      574.15     18.49 o 
  -4  -1   7       76.46       74.72      7.63 o 
  -3  -1   7      465.36      501.47     48.15 o 
  -2  -1   7       96.32       98.21      7.22 o 
  -1  -1   7      802.47      784.05     16.82 o 
   0  -1   7      888.28      849.61     18.19 o 
   1  -1   7      877.27      858.25     18.81 o 
   2  -1   7      575.30      581.20     16.05 o 
   3  -1   7       33.75       25.20      9.21 o 
   4  -1   7      253.59      254.73     21.04 o 
   5  -1   7      204.37      163.01     19.13 o 
   6  -1   7       12.05       14.22     11.13 o 
   7  -1   7        9.44      -10.52      9.76 o 
  -9   0   7       12.19        4.66     11.77 o 
  -8   0   7       89.11       93.56     16.81 o 
  -7   0   7       49.63       48.06      8.34 o 
  -6   0   7       45.29       43.44      7.47 o 
  -5   0   7      248.29      231.24     18.69 o 
  -4   0   7        0.65        1.91      3.83 o 
  -3   0   7      100.43      125.82      8.82 o 
  -2   0   7     1207.72     1293.69     77.63 o 
  -1   0   7       26.71       31.07      4.46 o 
   0   0   7      812.99      794.05     17.03 o 
   1   0   7      825.43      812.09     17.75 o 
   2   0   7      683.06      656.46     16.75 o 
   3   0   7      218.18      231.72     10.93 o 
   4   0   7       14.15       17.20      8.85 o 
   5   0   7      104.99      104.56     15.42 o 
   6   0   7      156.91      127.99     18.02 o 
   7   0   7       44.13       42.80     14.62 o 
  -8   1   7      310.41      305.36     25.19 o 
  -7   1   7      393.01      410.56     21.56 o 
  -6   1   7       55.19       54.41      7.85 o 
  -5   1   7      304.17      292.53     13.46 o 
  -4   1   7      988.90     1018.35     37.04 o 
  -3   1   7      552.79      569.38     15.56 o 
  -2   1   7      880.34      960.12     35.87 o 
  -1   1   7      307.57      276.71      9.76 o 
   0   1   7      199.80      178.39      8.85 o 
   1   1   7     1417.74     1431.39     34.71 o 
   2   1   7       83.68       69.22      6.60 o 
   3   1   7        0.74       -4.40      3.24 o 
   4   1   7       82.42      103.29     13.49 o 
   5   1   7       28.20       26.40     10.16 o 
   6   1   7        9.89        2.42      9.35 o 
   7   1   7       15.70       17.33     11.84 o 
   8   1   7       58.70       45.60     15.80 o 
  -8   2   7        8.37        9.86     10.86 o 
  -7   2   7       13.12        9.94     10.14 o 
  -6   2   7      160.27      155.13     11.25 o 
  -5   2   7        0.68        4.76      4.38 o 
  -4   2   7       12.25       13.21      4.49 o 
  -3   2   7      538.89      530.93     16.42 o 
  -2   2   7      158.17      154.77      8.45 o 
  -1   2   7      254.14      291.56      7.58 o 
   0   2   7     2219.39     2261.09     35.82 o 
   1   2   7       46.99       33.30      4.89 o 
   2   2   7       13.13        7.03      3.67 o 
   3   2   7       97.27       93.28      7.51 o 
   4   2   7       18.25       22.61      5.01 o 
   5   2   7        5.77        8.54      8.52 o 
   6   2   7      206.70      186.01     19.43 o 
   7   2   7      409.67      371.16     26.73 o 
   8   2   7       78.02       76.91     16.74 o 
  -8   3   7       14.75       10.80     11.44 o 
  -7   3   7      255.09      244.32     22.19 o 
  -6   3   7      640.34      637.72     29.80 o 
  -5   3   7       79.61       75.57      7.92 o 
  -4   3   7      201.46      200.97     10.60 o 
  -3   3   7      393.29      399.30     13.00 o 
  -2   3   7      725.96      653.46     19.89 o 
  -1   3   7      740.65      629.15     13.16 o 
   0   3   7      140.70      135.80      7.69 o 
   1   3   7      883.23      927.13     18.11 o 
   2   3   7     3232.89     3307.98     34.64 o 
   3   3   7        8.88        3.02      3.44 o 
   4   3   7       72.46       77.78      5.57 o 
   5   3   7        6.23        1.65      4.45 o 
   6   3   7       12.07       15.17      9.67 o 
   7   3   7       32.74       33.33     12.21 o 
   8   3   7        0.73        7.75     11.19 o 
  -8   4   7        1.14        8.45     10.74 o 
  -7   4   7        3.26        1.58      9.69 o 
  -6   4   7       46.70       52.55     12.06 o 
  -5   4   7       31.42       30.25      5.80 o 
  -4   4   7        0.59       -0.15      3.17 o 
  -3   4   7       93.08      100.51      7.62 o 
  -2   4   7        8.43        7.82      3.33 o 
  -1   4   7      650.32      584.32     13.06 o 
   0   4   7      986.85      929.06     13.72 o 
   1   4   7      984.93      990.92     18.86 o 
   2   4   7      347.34      333.62     12.07 o 
   3   4   7      259.76      272.97     11.35 o 
   4   4   7       76.29       89.22     11.81 o 
   5   4   7      762.19      794.43     38.23 o 
   6   4   7       11.68       19.49      9.28 o 
   7   4   7      400.14      387.84     25.79 o 
   8   4   7       74.47       80.61     16.11 o 
  -7   5   7       98.61      113.53     17.50 o 
  -6   5   7      133.70      138.85     17.17 o 
  -5   5   7      151.98      168.26     17.05 o 
  -4   5   7      140.05      152.67     13.06 o 
  -3   5   7      365.78      361.62     10.03 o 
  -2   5   7        3.27        7.17      3.74 o 
  -1   5   7     2739.45     2665.86     28.44 o 
   0   5   7      202.37      187.46      7.62 o 
   1   5   7       88.57       90.76      9.98 o 
   2   5   7      983.26     1029.23     20.32 o 
   3   5   7     1151.00     1168.89     18.01 o 
   4   5   7      664.51      653.67     24.11 o 
   5   5   7      239.35      233.32     12.00 o 
   6   5   7      121.46      138.42     12.99 o 
   7   5   7      133.50      144.10     17.69 o 
   8   5   7       28.77       10.81      9.87 o 
   9   5   7        0.70       -0.49      9.57 o 
  -7   6   7       10.84        9.34     11.11 o 
  -6   6   7      160.39      121.32     17.01 o 
  -5   6   7       41.69       43.44     11.09 o 
  -4   6   7       26.74       36.69      6.42 o 
  -3   6   7       90.15       88.79      6.37 o 
  -2   6   7      706.97      689.07     23.87 o 
  -1   6   7      191.06      172.14     13.02 o 
   0   6   7      441.13      382.80     18.45 o 
   1   6   7      273.10      259.25     15.38 o 
   2   6   7      496.34      542.05     15.38 o 
   3   6   7      393.91      385.37     11.11 o 
   4   6   7     1429.17     1454.99     26.39 o 
   5   6   7      275.15      285.32     22.95 o 
   6   6   7      583.07      593.55     43.78 o 
   7   6   7       92.09      110.07     10.08 o 
   8   6   7      237.96      230.10     21.86 o 
   9   6   7      103.81      107.43     17.73 o 
  -6   7   7       24.86       33.79     12.10 o 
  -5   7   7      108.76      115.85     15.81 o 
  -4   7   7      362.73      416.96     15.79 o 
  -3   7   7      573.33      628.77     47.12 o 
  -2   7   7      250.58      223.99     14.71 o 
  -1   7   7      146.12      143.16     12.55 o 
   0   7   7     1623.12     1731.49     38.48 o 
   1   7   7        4.96        7.71      3.56 o 
   2   7   7      649.10      678.17     17.68 o 
   3   7   7      220.09      208.79     15.04 o 
   4   7   7     1058.79     1068.65     32.65 o 
   5   7   7      737.17      791.08     21.19 o 
   6   7   7      140.53      131.82     10.34 o 
   7   7   7        4.39        2.17      4.75 o 
   8   7   7        3.42       -1.47      7.94 o 
   9   7   7       30.12       26.93     11.55 o 
  -6   8   7        3.65       -3.33      8.87 o 
  -5   8   7        2.82       -0.94      7.87 o 
  -4   8   7       10.31        8.31      7.17 o 
  -3   8   7       62.73       62.98     11.17 o 
  -2   8   7      166.19      144.32      7.68 o 
  -1   8   7        7.64        8.84      4.04 o 
   0   8   7      292.65      255.26     11.52 o 
   1   8   7       69.80       57.81      6.45 o 
   2   8   7      163.30      174.37     14.18 o 
   3   8   7      335.89      357.30     19.67 o 
   4   8   7       36.59       23.43      7.46 o 
   5   8   7        7.95       10.30      6.71 o 
   6   8   7      192.02      190.82     16.54 o 
   7   8   7      238.40      258.75     18.17 o 
   8   8   7       88.93      108.28     10.77 o 
   9   8   7      129.56      157.21     19.59 o 
  -5   9   7      113.44       98.87     16.63 o 
  -4   9   7       96.27      115.24     15.04 o 
  -3   9   7      415.51      458.23     24.66 o 
  -2   9   7      124.73      119.96      7.45 o 
  -1   9   7      524.13      498.10     16.00 o 
   0   9   7     1766.29     1666.00     40.57 o 
   1   9   7     1281.20     1128.29     34.07 o 
   2   9   7      224.40      183.56     15.16 o 
   3   9   7      166.55      141.90     13.91 o 
   4   9   7        4.62        6.01      6.23 o 
   5   9   7       16.59       19.20      7.54 o 
   6   9   7       38.38       35.66      9.61 o 
   7   9   7        0.57        1.19      6.69 o 
   8   9   7       11.15        4.38      7.81 o 
  -4  10   7        9.61        5.63      8.12 o 
  -3  10   7      202.35      222.41     19.58 o 
  -2  10   7       38.71       51.69     11.56 o 
  -1  10   7      514.38      528.47     17.85 o 
   0  10   7       32.70       42.73      8.99 o 
   1  10   7       14.63       20.32      7.73 o 
   2  10   7        3.04        3.61      6.01 o 
   3  10   7       23.26       15.12      7.55 o 
   4  10   7      102.41       90.41     12.69 o 
   5  10   7       30.76       47.20     10.40 o 
   6  10   7       64.86       58.84     11.86 o 
   7  10   7      170.07      193.66     18.69 o 
   8  10   7      127.23      138.73     17.17 o 
  -4  11   7       16.74       13.88     10.18 o 
  -3  11   7        7.44       15.62      9.69 o 
  -2  11   7       12.55       13.23      8.69 o 
  -1  11   7       11.42       11.36      8.73 o 
   0  11   7      169.70      157.84     15.65 o 
   1  11   7      687.29      653.63     28.65 o 
   2  11   7      462.03      441.22     24.35 o 
   3  11   7       57.33       80.67     12.55 o 
   4  11   7       72.85       67.47     11.97 o 
   5  11   7       68.55       56.05     11.51 o 
   6  11   7       21.16       17.17      9.03 o 
   7  11   7       34.33       51.29     12.14 o 
   8  11   7       15.86       29.40     11.59 o 
  -2  12   7        0.53        0.18      7.48 o 
  -1  12   7       75.31       73.45     14.29 o 
   0  12   7      113.35      109.07     10.52 o 
   1  12   7       14.08       10.71      7.84 o 
   2  12   7       82.08       54.01     11.06 o 
   3  12   7      142.77      138.61     15.96 o 
   4  12   7      460.17      384.05     24.97 o 
   5  12   7       17.39       17.01      9.40 o 
   6  12   7        6.88        6.24      8.14 o 
   7  12   7       39.51       39.03     12.18 o 
  -1  13   7       97.01      107.49     17.13 o 
   0  13   7       67.11       93.31     16.20 o 
   1  13   7      194.01      218.46     14.27 o 
   2  13   7      181.58      179.31     18.48 o 
   3  13   7       64.37       60.57     12.82 o 
   4  13   7      120.41      120.93     16.50 o 
   5  13   7        5.48       12.17      8.99 o 
   6  13   7       34.82       39.70     12.28 o 
   1  14   7       14.94       15.45     10.81 o 
   2  14   7        5.59        6.39      6.29 o 
   3  14   7        0.92       -0.12      7.89 o 
   4  14   7        7.33       -1.07      8.09 o 
   5  14   7       79.46       74.91     15.28 o 
  -5  -7   8        0.31       -5.44      8.10 o 
  -4  -7   8        7.74        7.59     10.43 o 
  -3  -7   8       17.95        9.54      9.97 o 
  -2  -7   8        2.96       -3.95      8.82 o 
   0  -7   8       20.93        7.20     10.54 o 
  -6  -6   8       56.44       47.02     14.01 o 
  -5  -6   8       54.20       55.65     13.93 o 
  -4  -6   8       46.53       49.79     12.77 o 
  -3  -6   8       92.65       96.65     15.62 o 
  -2  -6   8       96.97      114.16     16.17 o 
  -1  -6   8      138.51      138.98     17.05 o 
   0  -6   8       57.81       52.01     13.20 o 
   1  -6   8      114.35       90.83     16.32 o 
   2  -6   8      141.91      147.20     20.59 o 
  -7  -5   8       60.50       61.62     15.03 o 
  -6  -5   8      134.90      125.11     17.86 o 
  -5  -5   8       72.14       66.88     14.17 o 
  -4  -5   8      222.44      220.70     20.35 o 
  -3  -5   8       10.99       14.56      9.48 o 
  -2  -5   8        9.44        1.75      8.17 o 
  -1  -5   8        2.74       -9.33      6.92 o 
   0  -5   8        2.73       -2.13      7.83 o 
   1  -5   8        4.50        1.11      8.62 o 
   2  -5   8        0.79       -5.93      9.12 o 
   3  -5   8       47.97       29.10     14.09 o 
  -7  -4   8       26.70       29.34     12.49 o 
  -6  -4   8       59.36       51.35     13.42 o 
  -5  -4   8      450.81      451.22     27.21 o 
  -4  -4   8      183.47      202.70     18.80 o 
  -3  -4   8      141.03      150.43     16.62 o 
  -2  -4   8      124.52      133.46     15.71 o 
  -1  -4   8      223.97      245.79     13.05 o 
   0  -4   8       42.47       45.70      7.45 o 
   1  -4   8      114.22      104.66     15.18 o 
   2  -4   8      225.01      227.38     21.39 o 
   3  -4   8       80.86       72.86     16.08 o 
   4  -4   8       44.16       53.32     15.74 o 
  -8  -3   8       41.56       50.65      9.86 o 
  -7  -3   8      126.62      122.11     12.31 o 
  -6  -3   8      143.83      122.31     16.30 o 
  -5  -3   8       70.25       83.96     14.10 o 
  -4  -3   8      190.34      193.48     17.90 o 
  -3  -3   8       78.56       79.94     12.39 o 
  -2  -3   8       15.78       17.35      7.91 o 
  -1  -3   8       25.75       20.41      8.28 o 
   0  -3   8        3.26        8.45      5.33 o 
   1  -3   8      385.68      406.09     15.88 o 
   2  -3   8        1.99       14.00      8.93 o 
   3  -3   8       10.05       17.73     10.57 o 
   4  -3   8       40.84       23.66     12.76 o 
   5  -3   8       35.38       15.88     12.75 o 
  -8  -2   8       21.08       11.35      7.88 o 
  -7  -2   8       10.57       19.01      7.36 o 
  -6  -2   8       87.71       81.91      9.81 o 
  -5  -2   8      140.27      158.58     20.00 o 
  -4  -2   8      247.62      247.73     19.10 o 
  -3  -2   8       40.46       44.44      9.95 o 
  -2  -2   8      207.66      219.82     16.92 o 
  -1  -2   8      595.84      602.99     17.08 o 
   0  -2   8      931.91      973.57     21.88 o 
   1  -2   8        5.15        7.17      5.08 o 
   2  -2   8      160.19      153.34     17.48 o 
   3  -2   8      773.51      680.60     32.05 o 
   4  -2   8      132.75      142.60     18.63 o 
   5  -2   8       28.16       41.94     14.26 o 
   6  -2   8        0.62       -5.04     10.37 o 
  -8  -1   8       61.34       60.87     10.84 o 
  -7  -1   8        6.35        4.41      9.88 o 
  -6  -1   8      242.76      260.66     21.30 o 
  -5  -1   8       39.75       47.09     11.93 o 
  -4  -1   8       15.13       11.95      5.44 o 
  -3  -1   8        0.86       -1.89      4.44 o 
  -2  -1   8       13.61       14.82      7.13 o 
  -1  -1   8        9.25        8.62      4.22 o 
   0  -1   8       47.98       46.97      6.45 o 
   1  -1   8       99.90       99.52      8.79 o 
   2  -1   8      278.36      295.04     13.22 o 
   3  -1   8       27.33       14.26      9.53 o 
   4  -1   8        5.40       -3.26      8.64 o 
   5  -1   8       33.65       26.63     12.64 o 
   6  -1   8        0.18      -11.57      9.25 o 
  -8   0   8       15.03       16.51      7.65 o 
  -7   0   8       64.71       73.55      9.71 o 
  -6   0   8       92.26       75.92      9.51 o 
  -5   0   8        0.80       -0.22      4.74 o 
  -4   0   8      120.22      146.76     10.64 o 
  -3   0   8      363.19      358.44     34.75 o 
  -2   0   8        2.79        0.49      4.73 o 
  -1   0   8      290.67      282.56     11.42 o 
   0   0   8      875.68      843.76     19.02 o 
   1   0   8     1312.86     1296.47     25.31 o 
   2   0   8      797.94      805.40     19.58 o 
   3   0   8      217.47      231.67     12.22 o 
   4   0   8      224.97      219.88     20.37 o 
   5   0   8      276.16      234.33     21.99 o 
   6   0   8       44.82       47.09     14.16 o 
   7   0   8       46.66       47.68     15.92 o 
  -8   1   8      107.85      110.10     18.20 o 
  -7   1   8      244.52      235.35     14.67 o 
  -6   1   8        3.00        5.65      5.40 o 
  -5   1   8       39.92       53.78      8.06 o 
  -4   1   8       87.45       85.84      8.33 o 
  -3   1   8       19.00       16.49      4.80 o 
  -2   1   8       16.71       20.74      4.56 o 
  -1   1   8       53.11       49.21      5.61 o 
   0   1   8       32.95       27.33      5.02 o 
   1   1   8        9.54        8.36      4.34 o 
   2   1   8       59.94       62.01      7.14 o 
   3   1   8       36.14       29.88      5.88 o 
   4   1   8       21.62        5.53      8.67 o 
   5   1   8        1.74       -6.91      7.46 o 
   6   1   8       25.84       20.70     11.88 o 
   7   1   8       13.79       14.90     11.99 o 
  -8   2   8       18.77       17.27     12.12 o 
  -7   2   8      143.88      139.79     17.86 o 
  -6   2   8      474.60      467.40     18.01 o 
  -5   2   8      904.82      878.49     22.55 o 
  -4   2   8        1.03       -0.01      4.12 o 
  -3   2   8        1.19       -0.51      3.76 o 
  -2   2   8      409.41      428.05     22.04 o 
  -1   2   8      274.42      291.49      8.10 o 
   0   2   8     2728.74     2830.25     32.20 o 
   1   2   8     1517.57     1519.87     24.69 o 
   2   2   8      652.57      615.20     16.67 o 
   3   2   8      521.58      533.72     16.12 o 
   4   2   8       27.83       30.84      6.02 o 
   5   2   8        6.80       24.36     10.28 o 
   6   2   8      138.85      148.41     18.60 o 
   7   2   8       75.18       65.76     15.60 o 
  -8   3   8      108.12       89.86     17.53 o 
  -7   3   8       57.54       72.27     14.85 o 
  -6   3   8       27.01       18.43      6.31 o 
  -5   3   8      583.07      561.44     18.29 o 
  -4   3   8      748.56      679.60     18.63 o 
  -3   3   8      484.56      486.83     15.03 o 
  -2   3   8      804.93      832.91     22.79 o 
  -1   3   8       15.35       16.99      3.06 o 
   0   3   8       46.44       42.67      5.41 o 
   1   3   8      156.25      153.11      9.19 o 
   2   3   8      101.00      107.62      8.24 o 
   3   3   8       41.44       45.87      6.28 o 
   4   3   8      123.06      115.54      9.09 o 
   5   3   8        3.40        4.41      7.94 o 
   6   3   8      160.47      133.49     17.40 o 
   7   3   8        2.86        3.17      9.93 o 
   8   3   8       70.72       60.42     16.13 o 
  -8   4   8       15.07        4.38     11.12 o 
  -7   4   8       21.53       14.06     11.58 o 
  -6   4   8       60.29       66.45     13.38 o 
  -5   4   8       27.05       22.21      5.99 o 
  -4   4   8       53.43       51.92      6.90 o 
  -3   4   8      309.49      292.28     12.16 o 
  -2   4   8      457.00      422.90     19.24 o 
  -1   4   8      596.66      590.48     13.69 o 
   0   4   8      521.21      523.10     14.44 o 
   1   4   8      257.72      219.71     10.25 o 
   2   4   8      996.90      960.23     20.46 o 
   3   4   8     1322.71     1275.26     24.13 o 
   4   4   8      324.16      350.08     18.87 o 
   5   4   8      400.21      449.79     30.02 o 
   6   4   8      354.62      369.48     24.83 o 
   7   4   8      226.72      216.50     22.07 o 
   8   4   8       50.92       49.93     14.55 o 
  -7   5   8      169.96      148.50     19.46 o 
  -6   5   8       36.05       30.09     11.44 o 
  -5   5   8       54.32       45.59      7.19 o 
  -4   5   8      108.63      112.92     11.28 o 
  -3   5   8      181.38      194.28     12.47 o 
  -2   5   8       12.38       10.81      4.15 o 
  -1   5   8       93.39       81.37      6.84 o 
   0   5   8       82.56       86.48     10.68 o 
   1   5   8       55.97       55.07      6.17 o 
   2   5   8        1.02       -1.33      3.13 o 
   3   5   8        1.02       -3.49      3.41 o 
   4   5   8       43.94       39.89      5.07 o 
   5   5   8        1.43        5.01      4.40 o 
   6   5   8        0.22       -2.30      4.94 o 
   7   5   8       34.42       31.69     12.40 o 
   8   5   8       77.62       70.31     15.26 o 
  -7   6   8       15.09       12.33     11.29 o 
  -6   6   8       39.51       25.22     10.86 o 
  -5   6   8       73.63       67.55     13.05 o 
  -4   6   8       99.87      101.96      8.92 o 
  -3   6   8        6.58        9.10      4.39 o 
  -2   6   8      729.95      774.42     18.36 o 
  -1   6   8     1461.44     1506.02     39.68 o 
   0   6   8      293.95      264.74     16.60 o 
   1   6   8      677.72      650.66     24.81 o 
   2   6   8      107.80       82.93     10.49 o 
   3   6   8     1706.69     1775.59     28.78 o 
   4   6   8     1505.18     1605.43     23.35 o 
   5   6   8      221.09      223.45     12.43 o 
   6   6   8      323.36      357.12     25.63 o 
   7   6   8      155.92      152.53     18.55 o 
   8   6   8      153.70      186.64     21.00 o 
  -6   7   8       22.76       22.23     11.53 o 
  -5   7   8       33.17       31.62     11.04 o 
  -4   7   8      125.55      125.86     15.49 o 
  -3   7   8       37.05       39.87      5.48 o 
  -2   7   8      235.39      210.77     15.75 o 
  -1   7   8      508.69      477.56     22.26 o 
   0   7   8      214.71      190.57     15.26 o 
   1   7   8        9.66        7.11      5.83 o 
   2   7   8       29.20       35.62      5.63 o 
   3   7   8       14.54        6.62      4.06 o 
   4   7   8      663.05      685.48     19.91 o 
   5   7   8       49.64       44.16      7.08 o 
   6   7   8      375.99      407.47     16.80 o 
   7   7   8        0.83        2.89      4.75 o 
   8   7   8       27.97       31.94     12.16 o 
  -6   8   8        0.09       -1.21      9.26 o 
  -5   8   8        5.98        4.97      9.06 o 
  -4   8   8       91.65       95.89     14.17 o 
  -3   8   8      172.67      191.15     26.05 o 
  -2   8   8      149.74      161.18     14.56 o 
  -1   8   8      115.58      106.33     12.50 o 
   0   8   8      405.28      332.06     13.65 o 
   1   8   8      581.77      567.12     17.30 o 
   2   8   8       35.41       33.26      5.79 o 
   3   8   8      159.62      191.28     15.65 o 
   4   8   8      360.81      411.99     22.38 o 
   5   8   8       11.50       14.95      7.22 o 
   6   8   8      109.89      112.93     15.88 o 
   7   8   8       13.26       16.24      6.26 o 
   8   8   8       61.03       49.32     13.33 o 
  -5   9   8      140.91      114.36     17.54 o 
  -4   9   8      101.10      108.70     15.67 o 
  -3   9   8       66.67       70.30     12.02 o 
  -2   9   8       26.04       15.34      4.27 o 
  -1   9   8        6.45        8.33      4.57 o 
   0   9   8       23.08       17.63      5.29 o 
   1   9   8      326.46      332.39     14.15 o 
   2   9   8      282.59      283.98     18.90 o 
   3   9   8      145.71      106.08     13.00 o 
   4   9   8        7.64        2.17      5.98 o 
   5   9   8       28.60       32.94      9.47 o 
   6   9   8       98.37      106.84     14.39 o 
   7   9   8      100.42      129.29     15.86 o 
   8   9   8       52.84       47.07     11.68 o 
  -4  10   8       67.66       76.38     14.07 o 
  -3  10   8        2.42        6.20      7.77 o 
  -2  10   8       80.56       78.00     13.37 o 
  -1  10   8       93.25       78.85     11.67 o 
   0  10   8       23.51       14.96      7.57 o 
   1  10   8      954.23      928.69     33.37 o 
   2  10   8      894.14      885.81     33.08 o 
   3  10   8      630.66      635.11     28.86 o 
   4  10   8      172.69      170.38     16.62 o 
   5  10   8      223.67      218.34     18.54 o 
   6  10   8       84.39       91.00     13.79 o 
   7  10   8       13.71       17.22      9.63 o 
   8  10   8       72.33       95.45     15.35 o 
  -3  11   8        2.80       -0.10      7.61 o 
  -2  11   8      200.33      205.41     19.63 o 
  -1  11   8        3.48        9.14      5.38 o 
   0  11   8       64.87       67.05     11.57 o 
   1  11   8        3.20        0.04      6.15 o 
   2  11   8        0.09        0.14      5.53 o 
   3  11   8        2.47        3.27      6.39 o 
   4  11   8        0.28        5.85      6.54 o 
   5  11   8       19.97       16.74      8.54 o 
   6  11   8        0.03       -1.58      6.45 o 
   7  11   8        4.01       -7.62      7.26 o 
  -2  12   8      106.12      111.33     16.52 o 
  -1  12   8      240.21      248.52     21.95 o 
   0  12   8       80.79       97.44     13.99 o 
   1  12   8      173.78      201.07     18.43 o 
   2  12   8      195.76      220.96     19.02 o 
   3  12   8      407.80      369.24     24.52 o 
   4  12   8      499.40      453.48     27.30 o 
   5  12   8       76.70       80.94     13.85 o 
   6  12   8      142.46      129.35     17.47 o 
   7  12   8      131.10      116.17     17.33 o 
  -1  13   8       14.70       19.41     11.15 o 
   0  13   8       27.36       19.11     10.24 o 
   1  13   8       27.47       20.37      9.40 o 
   2  13   8       39.00       43.73     11.65 o 
   3  13   8        1.92        1.41      7.39 o 
   4  13   8       25.37       16.67      9.32 o 
   5  13   8        2.64       -0.42      7.90 o 
   6  13   8        0.01        3.77      7.89 o 
   1  14   8       46.66       41.20      8.69 o 
   2  14   8       32.10       24.77     11.03 o 
   3  14   8      119.02      109.18     16.93 o 
   4  14   8       25.06       25.70     11.20 o 
  -5  -6   9       24.27       27.04     12.71 o 
  -4  -6   9       90.36      120.49     18.07 o 
  -3  -6   9      131.64      145.72     18.92 o 
  -2  -6   9        0.81        0.75      9.58 o 
  -6  -5   9        1.22       -1.28      9.49 o 
  -5  -5   9       11.03        2.37      9.49 o 
  -4  -5   9        1.87        4.87      8.68 o 
  -3  -5   9        4.01        4.95      8.79 o 
  -2  -5   9       36.47       29.90     11.49 o 
  -1  -5   9       22.88       15.82     10.08 o 
   0  -5   9       56.84       56.52     13.61 o 
   1  -5   9       27.29       10.73     11.12 o 
   2  -5   9       20.32        5.26     12.26 o 
  -7  -4   9       48.26       46.26     14.12 o 
  -6  -4   9      101.03       92.42     16.57 o 
  -5  -4   9      302.26      316.97     24.83 o 
  -4  -4   9       76.63      115.25     16.46 o 
  -3  -4   9      465.25      454.72     27.45 o 
  -2  -4   9      328.87      374.09     24.49 o 
  -1  -4   9      166.05      165.70     17.59 o 
   0  -4   9       20.59       17.07      6.74 o 
   1  -4   9        0.45       -5.17      8.27 o 
   2  -4   9      119.62       83.11     16.46 o 
   3  -4   9       53.46       37.72     15.14 o 
  -7  -3   9        0.85        3.97      9.56 o 
  -6  -3   9        0.54        0.10      8.48 o 
  -5  -3   9        3.85        6.79      8.88 o 
  -4  -3   9        6.38        2.16      8.62 o 
  -3  -3   9       57.68       65.79     12.95 o 
  -2  -3   9      138.03      125.19     15.61 o 
  -1  -3   9        0.36       -5.12      6.55 o 
   0  -3   9       11.04        6.92      5.80 o 
   1  -3   9        1.10        0.77      8.42 o 
   2  -3   9       37.34       37.90     12.60 o 
   3  -3   9       90.97       82.20     16.92 o 
   4  -3   9       23.67       12.71     13.25 o 
  -7  -2   9       14.08       10.16      9.16 o 
  -6  -2   9      102.85      109.08     13.76 o 
  -5  -2   9      459.90      471.42     27.57 o 
  -4  -2   9        3.84        3.53      7.77 o 
  -3  -2   9       29.39       32.37     10.08 o 
  -2  -2   9      284.97      314.86     21.16 o 
  -1  -2   9        0.82        2.52      6.05 o 
   0  -2   9      812.11      822.69     21.81 o 
   1  -2   9       64.28       52.55      8.00 o 
   2  -2   9        0.43        1.06      8.85 o 
   3  -2   9      128.91      126.52     18.31 o 
   4  -2   9       40.24       39.03     14.27 o 
   5  -2   9       40.39       16.78     13.58 o 
  -8  -1   9       69.90       59.09     10.64 o 
  -7  -1   9        1.43        0.71      6.53 o 
  -6  -1   9       24.98       26.69      7.60 o 
  -5  -1   9        0.01       -1.88      6.59 o 
  -4  -1   9       36.83       34.83     10.32 o 
  -3  -1   9      235.17      198.53     17.52 o 
  -2  -1   9      333.50      337.96     21.02 o 
  -1  -1   9       84.36       91.46      8.23 o 
   0  -1   9      113.51      135.09     10.50 o 
   1  -1   9      424.60      435.39     16.31 o 
   2  -1   9      517.84      538.31     18.35 o 
   3  -1   9      784.15      760.75     34.04 o 
   4  -1   9      259.34      301.04     25.05 o 
   5  -1   9      102.51       65.92     16.39 o 
  -8   0   9       46.64       44.51      9.61 o 
  -7   0   9      125.24      140.17     12.75 o 
  -6   0   9       59.27       54.58      9.01 o 
  -5   0   9      588.64      619.28     64.00 o 
  -4   0   9        3.47        6.16      5.16 o 
  -3   0   9        2.44        0.83      5.40 o 
  -2   0   9      131.94      147.47     14.64 o 
  -1   0   9      207.02      225.63     11.39 o 
   0   0   9      300.95      297.73     13.27 o 
   1   0   9      273.67      290.48     13.63 o 
   2   0   9      255.26      267.47     13.36 o 
   3   0   9      284.52      231.49     21.02 o 
   4   0   9        9.83        7.71     10.36 o 
   5   0   9       97.83       83.51     16.24 o 
   6   0   9        4.91        3.87     11.36 o 
  -8   1   9        6.80       -6.47     10.29 o 
  -7   1   9       32.49       31.59      8.19 o 
  -6   1   9      149.69      130.13     14.62 o 
  -5   1   9        4.43        4.73      5.51 o 
  -4   1   9       59.21       56.51      7.97 o 
  -3   1   9      260.17      281.89     15.43 o 
  -2   1   9      186.40      194.56     15.99 o 
  -1   1   9       70.21       72.76      7.03 o 
   0   1   9        7.22        6.95      4.40 o 
   1   1   9      629.20      615.70     17.83 o 
   2   1   9      174.99      171.90     11.15 o 
   3   1   9      152.27      155.03     10.93 o 
   4   1   9      138.21      114.69     16.27 o 
   5   1   9       66.57       50.65     13.78 o 
   6   1   9       44.68       35.20     13.91 o 
  -8   2   9      100.51       81.79     17.06 o 
  -7   2   9      106.43      117.20     11.73 o 
  -6   2   9       46.14       48.15      8.38 o 
  -5   2   9     1706.96     1657.44     84.17 o 
  -4   2   9     1647.25     1645.63     74.13 o 
  -3   2   9      242.08      254.55     28.60 o 
  -2   2   9       40.53       45.01      5.95 o 
  -1   2   9       54.35       60.00      6.38 o 
   0   2   9      903.43      939.07     20.34 o 
   1   2   9      431.69      427.97     14.85 o 
   2   2   9      255.67      248.55     12.40 o 
   3   2   9      120.05      116.29      9.64 o 
   4   2   9       83.32       73.90     13.53 o 
   5   2   9       10.64        7.67      9.47 o 
   6   2   9       12.46        7.30     10.33 o 
   7   2   9        6.65       13.98     12.24 o 
  -7   3   9       11.92       14.59     10.64 o 
  -6   3   9        5.12        7.58      5.87 o 
  -5   3   9        0.01        0.60      5.03 o 
  -4   3   9       29.99       25.66      6.45 o 
  -3   3   9      181.94      190.93     15.43 o 
  -2   3   9       32.97       37.22      5.59 o 
  -1   3   9       21.25       24.94      4.94 o 
   0   3   9        8.09        6.39      3.99 o 
   1   3   9        0.75       -0.87      3.66 o 
   2   3   9      301.91      291.08     12.86 o 
   3   3   9      743.37      708.43     19.53 o 
   4   3   9      104.46      125.21      9.95 o 
   5   3   9       77.77       85.88     14.79 o 
   6   3   9      163.02      129.24     17.98 o 
   7   3   9       35.56       47.10     14.51 o 
  -7   4   9       65.36       88.70     16.59 o 
  -6   4   9      138.26      150.10     18.30 o 
  -5   4   9        6.66        7.08      5.33 o 
  -4   4   9       68.91       79.86     12.88 o 
  -3   4   9      297.36      279.48     16.21 o 
  -2   4   9      387.72      372.51     15.68 o 
  -1   4   9      300.17      283.07     17.80 o 
   0   4   9      531.83      539.05     15.71 o 
   1   4   9       13.11       15.97      4.73 o 
   2   4   9      363.18      375.36     14.25 o 
   3   4   9        1.84       -1.11      4.03 o 
   4   4   9      117.06      121.73      9.90 o 
   5   4   9      113.69      135.86      8.36 o 
   6   4   9      269.28      246.82     22.46 o 
   7   4   9      132.48      115.86     18.19 o 
   8   4   9        2.60       -0.91     11.28 o 
  -7   5   9        4.50       -0.27     10.08 o 
  -6   5   9       16.01       15.16     10.60 o 
  -5   5   9       10.76       13.25      5.77 o 
  -4   5   9        7.04        6.21      4.71 o 
  -3   5   9       25.43       26.37      5.66 o 
  -2   5   9        0.14        0.50      3.39 o 
  -1   5   9      121.02      106.16     12.44 o 
   0   5   9      583.47      559.99     24.09 o 
   1   5   9     1355.62     1341.69     25.07 o 
   2   5   9      104.77      106.47      8.97 o 
   3   5   9      363.88      379.73     14.87 o 
   4   5   9      128.34      143.12      8.37 o 
   5   5   9      608.90      681.17     16.41 o 
   6   5   9       88.69       89.35     15.47 o 
   7   5   9       50.28       52.16     13.95 o 
   8   5   9       96.30       88.62     17.32 o 
  -6   6   9        0.58       -2.01      8.54 o 
  -5   6   9       43.14       50.85     11.87 o 
  -4   6   9       24.37       32.84      6.53 o 
  -3   6   9      352.52      335.60     14.10 o 
  -2   6   9      192.70      192.79     15.64 o 
  -1   6   9      556.13      572.52     24.83 o 
   0   6   9      171.16      169.61     14.78 o 
   1   6   9        8.72        7.68      6.10 o 
   2   6   9       50.36       64.66      7.38 o 
   3   6   9      472.54      498.43     13.83 o 
   4   6   9        9.21        8.93      3.93 o 
   5   6   9      454.40      487.39     25.67 o 
   6   6   9        5.09        2.63      4.88 o 
   7   6   9       45.93       52.47     13.54 o 
   8   6   9       11.51       17.44     11.76 o 
  -6   7   9        1.54       11.56     10.59 o 
  -5   7   9       30.51       32.33     11.58 o 
  -4   7   9        0.33        2.53      4.62 o 
  -3   7   9       48.48       49.02      7.32 o 
  -2   7   9      345.59      316.46     13.41 o 
  -1   7   9      154.99      150.56     14.65 o 
   0   7   9       78.96       61.31     10.35 o 
   1   7   9      146.57      153.53     14.44 o 
   2   7   9       94.35      117.94      7.55 o 
   3   7   9      305.78      318.33     13.99 o 
   4   7   9       23.59       20.22      6.21 o 
   5   7   9      124.26      140.82     11.03 o 
   6   7   9      357.59      362.82     16.57 o 
   7   7   9       69.35      102.56     16.43 o 
   8   7   9      174.40      192.89     21.92 o 
  -5   8   9      156.95      172.53     19.66 o 
  -4   8   9       98.29      110.32     14.98 o 
  -3   8   9      115.15      130.88     11.43 o 
  -2   8   9      575.22      563.34     22.11 o 
  -1   8   9       20.13       25.98      8.51 o 
   0   8   9      281.10      299.17     19.38 o 
   1   8   9       66.03       66.32      7.67 o 
   2   8   9      695.71      685.20     19.96 o 
   3   8   9     1005.78     1032.49     24.69 o 
   4   8   9       47.45       46.73     10.20 o 
   5   8   9       68.74       57.83      8.18 o 
   6   8   9       14.96       11.19      5.95 o 
   7   8   9        2.36        1.23      5.18 o 
   8   8   9       56.35       63.17     14.81 o 
  -5   9   9        0.06       -1.35      9.29 o 
  -4   9   9       11.53        4.17      8.70 o 
  -3   9   9        0.40        5.84      5.12 o 
  -2   9   9        5.77       -1.56      4.31 o 
  -1   9   9       56.97       57.53      7.61 o 
   0   9   9        7.98        7.40      4.98 o 
   1   9   9      477.39      498.17     17.56 o 
   2   9   9      133.25      152.41     10.77 o 
   3   9   9      115.72      106.23     13.49 o 
   4   9   9        2.48        2.19      6.02 o 
   5   9   9       95.22       95.75     13.49 o 
   6   9   9      259.80      276.81     21.14 o 
   7   9   9       56.92       67.23     12.68 o 
   8   9   9       48.40       50.27      9.45 o 
  -4  10   9      136.43      129.24     17.82 o 
  -3  10   9       29.89       41.07     11.21 o 
  -2  10   9      167.63      180.09      9.86 o 
  -1  10   9       73.13       57.86      7.81 o 
   0  10   9      302.70      290.24     14.15 o 
   1  10   9       82.50       75.29      8.50 o 
   2  10   9       23.31       29.67      9.18 o 
   3  10   9      858.79      825.31     33.44 o 
   4  10   9      500.92      463.77     26.01 o 
   5  10   9      442.66      438.53     26.01 o 
   6  10   9       70.27       70.54     13.05 o 
   7  10   9        2.47        1.15      6.75 o 
  -3  11   9        4.60        6.43      8.64 o 
  -2  11   9      108.65      114.83     16.22 o 
  -1  11   9       63.74       55.99     11.39 o 
   0  11   9        0.40        1.58      5.87 o 
   1  11   9        5.06       10.00      7.29 o 
   2  11   9      114.46      101.95     14.12 o 
   3  11   9      346.60      319.37     22.41 o 
   4  11   9      195.98      204.43     18.84 o 
   5  11   9      101.55      107.73     15.28 o 
   6  11   9       72.23       69.58     13.44 o 
   7  11   9       86.76       73.57     14.58 o 
  -2  12   9       55.26       68.88     14.26 o 
  -1  12   9      108.77      108.73     16.23 o 
   0  12   9       15.87       18.72      9.11 o 
   1  12   9       89.42       80.97     13.28 o 
   2  12   9       16.43       27.96      9.63 o 
   3  12   9      251.72      275.53     21.90 o 
   4  12   9      156.01      139.51     16.76 o 
   5  12   9       69.47       65.46     13.17 o 
   6  12   9       62.71       54.07     12.83 o 
   7  12   9      123.77      149.55     19.38 o 
  -1  13   9        4.14       -0.52      8.93 o 
   0  13   9        3.98        4.07      5.95 o 
   1  13   9        4.30       10.32      8.76 o 
   2  13   9       81.73       74.35     13.61 o 
   3  13   9       79.95       71.77     13.67 o 
   4  13   9       67.63       70.19     14.11 o 
   5  13   9       10.60       12.06      8.89 o 
   6  13   9       12.35        9.46      9.55 o 
   2  14   9      136.69      117.41     16.98 o 
   3  14   9        1.58        4.41      8.69 o 
   4  14   9       76.97       81.73     15.47 o 
  -4  -5  10       69.10       74.14     16.13 o 
  -3  -5  10      208.92      188.70     21.16 o 
  -2  -5  10      173.41      200.10     21.58 o 
  -5  -4  10        6.18        0.76     10.07 o 
  -4  -4  10       80.26       78.68     15.81 o 
  -3  -4  10       83.07       96.63     15.92 o 
  -2  -4  10       14.24       13.07     10.09 o 
  -1  -4  10       72.39       68.60     13.88 o 
   1  -4  10        2.36       -8.02      9.89 o 
   2  -4  10       11.83       10.39     12.74 o 
  -6  -3  10       91.60       73.84     15.89 o 
  -5  -3  10      118.20      120.35     17.61 o 
  -4  -3  10        2.90        4.38      9.08 o 
  -3  -3  10      165.87      186.42     19.56 o 
  -2  -3  10      211.49      228.69     20.82 o 
  -1  -3  10      561.98      608.24     30.06 o 
   0  -3  10       15.61       25.25     10.86 o 
   1  -3  10        7.07       -6.35      9.39 o 
   2  -3  10      121.74      123.83     18.87 o 
   3  -3  10      118.61      125.30     20.42 o 
  -7  -2  10       24.81       21.17      7.84 o 
  -6  -2  10       95.81       63.16     14.19 o 
  -5  -2  10       68.83       74.61     14.70 o 
  -4  -2  10        9.88        7.79      8.97 o 
  -3  -2  10       60.44       55.97     12.43 o 
  -2  -2  10       82.33       86.51     14.05 o 
  -1  -2  10      301.35      329.32     22.62 o 
   0  -2  10        5.02       -0.86      5.56 o 
   1  -2  10      161.16      155.48     12.31 o 
   2  -2  10       20.83       20.80     12.19 o 
   3  -2  10        8.12       -0.74     10.88 o 
   4  -2  10        6.70       -6.15     11.75 o 
  -7  -1  10        3.34        0.07      6.52 o 
  -6  -1  10        3.66        0.11      5.94 o 
  -5  -1  10       69.41       71.97     14.36 o 
  -4  -1  10      101.25      131.14     16.54 o 
  -3  -1  10      156.48      162.99     17.08 o 
  -2  -1  10      172.74      169.92     16.88 o 
  -1  -1  10      104.51      102.75     14.19 o 
   0  -1  10      550.63      565.51     18.93 o 
   1  -1  10        0.98       -3.15      5.36 o 
   2  -1  10      652.74      599.53     30.76 o 
   3  -1  10      277.64      230.47     22.76 o 
   4  -1  10      272.49      241.78     24.30 o 
   5  -1  10       83.47       65.85     17.80 o 
  -7   0  10        5.10       -3.25      6.37 o 
  -6   0  10      218.01      236.22     22.97 o 
  -5   0  10      188.87      218.42     29.99 o 
  -4   0  10      160.70      177.07     30.28 o 
  -3   0  10      200.36      193.97     17.74 o 
  -2   0  10       39.52       41.55     10.40 o 
  -1   0  10       39.68       49.65     10.89 o 
   0   0  10      137.57      137.61     10.77 o 
   1   0  10       52.35       47.07      8.18 o 
   2   0  10       24.49       26.43      7.01 o 
   3   0  10       15.24        1.04     10.48 o 
   4   0  10       10.34       -4.04      9.54 o 
   5   0  10       24.13       15.65     13.43 o 
  -7   1  10       34.77       47.90      9.59 o 
  -6   1  10       71.09       70.52      9.91 o 
  -5   1  10      164.92      167.35     16.31 o 
  -4   1  10      240.32      295.19     43.27 o 
  -3   1  10      254.37      253.70     19.46 o 
  -2   1  10       34.91       19.57      8.71 o 
  -1   1  10       17.86       17.20      8.14 o 
   0   1  10      168.22      173.83     11.11 o 
   1   1  10      264.21      257.85     13.41 o 
   2   1  10      128.00      144.56     11.31 o 
   3   1  10      284.01      274.36     22.07 o 
   4   1  10       88.85      100.36     16.89 o 
   5   1  10      201.40      180.25     21.46 o 
   6   1  10       17.07       27.89     13.73 o 
  -7   2  10        6.86        1.82      6.81 o 
  -6   2  10       28.81       35.53     10.92 o 
  -5   2  10      427.28      473.44     29.82 o 
  -4   2  10        1.38        0.04      5.07 o 
  -3   2  10      663.71      660.54     29.29 o 
  -2   2  10       75.84       73.28     11.80 o 
  -1   2  10      184.55      186.81     16.32 o 
   0   2  10      229.16      240.44     12.21 o 
   1   2  10        2.85        2.29      4.49 o 
   2   2  10        4.46        3.72      5.28 o 
   3   2  10       25.08       24.53      6.68 o 
   4   2  10       77.94       53.06     13.00 o 
   5   2  10        1.21        0.44     10.01 o 
   6   2  10        0.14       -8.38      9.10 o 
  -7   3  10       84.58       95.68     16.86 o 
  -6   3  10      262.44      255.05     15.52 o 
  -5   3  10       35.57       42.09      7.95 o 
  -4   3  10       58.49       76.99     16.83 o 
  -3   3  10      202.68      178.21     17.34 o 
  -2   3  10      627.26      620.16     27.66 o 
  -1   3  10      303.76      313.63     12.88 o 
   0   3  10       73.92       82.23      7.94 o 
   1   3  10      263.16      265.99     12.84 o 
   2   3  10      324.77      332.13     14.49 o 
   3   3  10       99.37      105.20      9.81 o 
   4   3  10       33.96       24.21      6.58 o 
   5   3  10      415.14      388.63     26.68 o 
   6   3  10      192.63      158.07     20.43 o 
   7   3  10       72.48       82.45     17.61 o 
  -7   4  10       55.60       58.02     14.56 o 
  -6   4  10        5.02        3.53      5.84 o 
  -5   4  10       50.19       55.98      8.36 o 
  -4   4  10       31.11       33.18      6.97 o 
  -3   4  10       30.63       14.72      8.38 o 
  -2   4  10      163.45      177.60     16.38 o 
  -1   4  10      100.83      107.07     13.09 o 
   0   4  10        5.09        3.14      4.05 o 
   1   4  10      145.82      164.40     10.71 o 
   2   4  10       19.52       24.25      6.15 o 
   3   4  10       96.27      112.14     10.01 o 
   4   4  10       85.91       77.76      8.99 o 
   5   4  10       85.51       82.08     15.06 o 
   6   4  10        6.82        6.43      9.78 o 
   7   4  10        0.12       -5.60      9.27 o 
  -6   5  10       85.31       78.99     15.63 o 
  -5   5  10       46.59       47.18      8.00 o 
  -4   5  10       11.66       12.87      5.84 o 
  -3   5  10       70.53       73.63     11.81 o 
  -2   5  10      171.57      195.65     16.93 o 
  -1   5  10       74.50       93.62     12.50 o 
   0   5  10      488.47      510.57     24.64 o 
   1   5  10      176.60      188.85     11.41 o 
   2   5  10      826.77      848.58     21.93 o 
   3   5  10      395.05      410.10     16.19 o 
   4   5  10      226.14      252.53     11.07 o 
   5   5  10       65.73       71.87      7.03 o 
   6   5  10      264.81      275.30     23.58 o 
   7   5  10      176.94      208.74     22.96 o 
  -6   6  10       69.36       62.89     15.07 o 
  -5   6  10       48.92       39.83     11.68 o 
  -4   6  10       20.67       18.39      6.18 o 
  -3   6  10       31.74       19.78      8.25 o 
  -2   6  10      459.95      464.58     24.52 o 
  -1   6  10      116.19      123.43     14.21 o 
   0   6  10        0.91        2.66      5.91 o 
   1   6  10       46.07       36.41      9.29 o 
   2   6  10        3.65        5.02      5.02 o 
   3   6  10       23.80       26.35      6.44 o 
   4   6  10       10.51        4.69      3.90 o 
   5   6  10      181.51      183.93     10.08 o 
   6   6  10        0.14       -1.24      5.11 o 
   7   6  10        2.89       11.19     10.89 o 
  -6   7  10       23.59       27.48     12.47 o 
  -5   7  10      126.15      125.94     17.14 o 
  -4   7  10        2.27        2.04      4.80 o 
  -3   7  10      168.46      177.68     17.13 o 
  -2   7  10       34.59       53.19     10.85 o 
  -1   7  10      220.55      193.48     17.53 o 
   0   7  10      504.19      488.81     24.88 o 
   1   7  10      170.05      163.24     15.63 o 
   2   7  10      844.37      846.16     32.12 o 
   3   7  10      531.12      574.30     15.88 o 
   4   7  10       10.11        4.30      3.67 o 
   5   7  10      484.54      560.40     20.21 o 
   6   7  10       13.14       18.62      6.65 o 
   7   7  10      260.89      274.43     24.35 o 
  -5   8  10       73.82       71.59     15.08 o 
  -4   8  10      222.59      210.77     20.07 o 
  -3   8  10      370.56      323.64     21.76 o 
  -2   8  10       35.16       35.97      9.64 o 
  -1   8  10      506.65      458.85     24.66 o 
   0   8  10        1.71       -2.02      5.86 o 
   1   8  10        5.36       -2.67      5.43 o 
   2   8  10        0.32        6.20      4.69 o 
   3   8  10      696.76      702.60     21.33 o 
   4   8  10      183.86      202.96     12.54 o 
   5   8  10        9.59        8.96      5.52 o 
   6   8  10      102.72      115.38     11.27 o 
   7   8  10        5.49        3.97      6.00 o 
  -5   9  10       22.77       22.74     12.31 o 
  -4   9  10       54.44       51.57     13.09 o 
  -3   9  10       72.98       66.98     12.37 o 
  -2   9  10      194.66      166.27     17.12 o 
  -1   9  10        9.61        7.51      7.38 o 
   0   9  10      256.22      235.46     13.19 o 
   1   9  10       58.58       54.62      7.91 o 
   2   9  10      111.00      113.04     10.11 o 
   3   9  10      225.92      238.37     13.55 o 
   4   9  10      354.19      384.29     24.01 o 
   5   9  10      275.15      252.41     20.37 o 
   6   9  10      106.40      106.70     15.02 o 
   7   9  10       31.18       49.45      9.09 o 
  -4  10  10       98.55       97.90     16.16 o 
  -2  10  10      103.29       87.32      9.45 o 
  -1  10  10        5.03        8.01      5.03 o 
   0  10  10       60.44       57.34      8.06 o 
   1  10  10        0.91       -3.04      4.12 o 
   2  10  10       19.42       18.78      5.80 o 
   3  10  10      106.70      112.75     14.58 o 
   4  10  10        0.99        8.66      7.54 o 
   5  10  10       65.62       81.57     13.87 o 
   6  10  10        0.65       -1.21      7.25 o 
   7  10  10        1.92        5.66      8.28 o 
  -2  11  10      109.32      118.97     16.42 o 
  -1  11  10       11.99        9.60      5.40 o 
   0  11  10       22.54       19.28      6.29 o 
   1  11  10       71.82       70.83     12.73 o 
   2  11  10      108.35      126.09     15.45 o 
   3  11  10      192.08      187.89     18.41 o 
   4  11  10      195.20      189.46     18.97 o 
   5  11  10      272.40      257.85     21.83 o 
   6  11  10      388.80      389.76     26.92 o 
   7  11  10       67.99       65.50     14.18 o 
  -2  12  10       26.65       20.09     10.77 o 
  -1  12  10        2.88        2.89      7.29 o 
   0  12  10       31.49       31.11     10.08 o 
   1  12  10        6.98        4.28      7.25 o 
   2  12  10       50.58       38.47     11.44 o 
   3  12  10       17.30       10.55      7.88 o 
   4  12  10        5.76       -1.23      6.84 o 
   5  12  10        4.86        4.69      7.95 o 
   6  12  10       17.85       20.73     10.34 o 
   0  13  10        0.74        5.19      7.92 o 
   1  13  10       32.81       43.27     11.60 o 
   2  13  10      138.70      133.64     17.55 o 
   3  13  10      134.09      130.85     17.55 o 
   4  13  10      103.88      110.34     16.55 o 
   5  13  10      107.21      109.86     16.71 o 
  -3  -4  11        5.39       -1.39      9.94 o 
  -2  -4  11        4.56       -0.46      9.59 o 
  -1  -4  11       49.68       38.46     13.40 o 
  -5  -3  11       12.35        4.94     10.41 o 
  -4  -3  11      103.37      109.00     17.68 o 
  -3  -3  11      183.73      165.40     20.04 o 
  -2  -3  11      201.47      227.38     21.85 o 
  -1  -3  11      107.89      114.43     17.15 o 
   1  -3  11       99.30      116.89     18.45 o 
  -6  -2  11       25.77        0.40      9.84 o 
  -5  -2  11        0.02        4.76      9.41 o 
  -4  -2  11        0.33       -6.70      8.42 o 
  -3  -2  11       28.28       29.83     11.46 o 
  -2  -2  11       69.61       76.12     14.49 o 
  -1  -2  11        2.32        4.05      9.09 o 
   0  -2  11       12.90       15.98     10.24 o 
   1  -2  11       83.37       75.98     15.90 o 
   2  -2  11       17.52        1.09     11.48 o 
  -6  -1  11       34.37       41.47     13.01 o 
  -5  -1  11       44.39       57.33     14.10 o 
  -4  -1  11       14.75       10.73      8.89 o 
  -3  -1  11      127.41      156.05     17.99 o 
  -2  -1  11      117.10      126.16     16.86 o 
  -1  -1  11       66.78       67.60     13.82 o 
   0  -1  11      201.16      209.75     19.76 o 
   1  -1  11       27.09       31.76      8.06 o 
   2  -1  11      109.44       85.47     16.34 o 
   3  -1  11       71.47       61.22     15.92 o 
  -6   0  11        4.88        1.95      6.23 o 
  -5   0  11        0.07        8.44      8.78 o 
  -4   0  11        7.86       10.14      8.96 o 
  -3   0  11        9.47       12.91      9.18 o 
  -2   0  11       11.11       10.31      8.47 o 
  -1   0  11       13.12        6.17      8.01 o 
   0   0  11      468.41      496.63     26.85 o 
   1   0  11      145.52      151.35     12.29 o 
   2   0  11       32.64       30.29     12.04 o 
   3   0  11      101.19       76.75     16.36 o 
   4   0  11      137.85      125.24     20.03 o 
  -6   1  11       96.41       81.06     10.88 o 
  -5   1  11      172.76      174.02     19.34 o 
  -4   1  11      208.80      200.12     19.44 o 
  -3   1  11      142.32      165.20     17.81 o 
  -2   1  11      526.48      519.79     27.69 o 
  -1   1  11      197.56      222.04     18.85 o 
   0   1  11       74.23       77.10      8.98 o 
   1   1  11        0.84       -1.68      5.29 o 
   2   1  11       19.79       18.48      6.97 o 
   3   1  11       62.51       45.90     13.64 o 
   4   1  11      105.25       83.59     16.93 o 
   5   1  11       14.06        8.64     12.54 o 
  -6   2  11        0.17       -7.22      5.67 o 
  -5   2  11        1.99        4.14      8.74 o 
  -4   2  11        0.44        3.25      8.26 o 
  -3   2  11      162.66      144.35     17.15 o 
  -2   2  11      446.28      454.27     25.69 o 
  -1   2  11       34.74       32.80     10.05 o 
   0   2  11      163.00      163.74     11.38 o 
   1   2  11       26.79       28.26      6.81 o 
   2   2  11       34.26       29.98      7.23 o 
   3   2  11       29.08       29.52      7.62 o 
   4   2  11      117.05      114.09     17.67 o 
   5   2  11      193.02      173.65     21.57 o 
  -6   3  11      170.88      130.47     19.27 o 
  -5   3  11      172.53      185.84     19.31 o 
  -4   3  11      391.81      409.24     25.86 o 
  -3   3  11      101.71       82.80     13.81 o 
  -2   3  11      216.51      203.51     18.51 o 
  -1   3  11      910.42      961.65     35.53 o 
   0   3  11      400.10      408.01     15.93 o 
   1   3  11      349.65      360.27     15.45 o 
   2   3  11      208.61      220.54     13.28 o 
   3   3  11        6.44        8.10      5.99 o 
   4   3  11       10.37       -2.85      9.21 o 
   5   3  11       43.86       43.90     14.10 o 
   6   3  11        0.10        2.27     11.02 o 
  -6   4  11       11.00       14.59      7.19 o 
  -5   4  11        5.28        1.92      8.02 o 
  -4   4  11        6.34       14.44      9.48 o 
  -3   4  11        3.96        1.65      6.72 o 
  -2   4  11       98.52      113.30     14.56 o 
  -1   4  11        1.03        3.57      6.78 o 
   0   4  11       18.69       22.08      6.10 o 
   1   4  11       94.74       89.51      9.24 o 
   2   4  11      135.66      136.46     11.21 o 
   3   4  11      160.81      164.23     12.11 o 
   4   4  11      269.27      266.13     14.92 o 
   5   4  11      130.39      135.11     18.93 o 
   6   4  11       99.97      102.14     18.01 o 
  -6   5  11       15.54       14.28     11.02 o 
  -5   5  11       51.02       51.58     12.28 o 
  -4   5  11       66.67       89.19     14.18 o 
  -3   5  11       25.12       13.56      8.49 o 
  -2   5  11       88.62       85.99     13.13 o 
  -1   5  11       72.66       66.68     11.89 o 
   0   5  11      185.28      200.16     17.76 o 
   1   5  11      398.04      431.60     16.67 o 
   2   5  11       50.44       50.35      7.88 o 
   3   5  11       32.34       35.86      7.53 o 
   4   5  11       47.18       45.08      8.07 o 
   5   5  11       82.60       88.23      8.08 o 
   6   5  11       21.19       35.01     13.09 o 
  -6   6  11        2.43       -9.87      9.46 o 
  -5   6  11        3.78        3.66      7.45 o 
  -4   6  11        2.51        4.54      7.92 o 
  -3   6  11        0.85       -4.01      5.59 o 
  -2   6  11        5.54        3.86      7.10 o 
  -1   6  11      177.48      167.30     16.85 o 
   0   6  11        8.60        2.69      6.43 o 
   1   6  11       33.80       30.35      9.59 o 
   2   6  11      181.37      199.69     12.75 o 
   3   6  11      193.67      183.89     12.58 o 
   4   6  11      131.91      144.90      9.92 o 
   5   6  11       25.82       32.64      6.08 o 
   6   6  11      100.35       89.49     16.47 o 
   7   6  11       78.68       65.03     16.03 o 
  -4   7  11       82.82       87.26     14.07 o 
  -3   7  11      506.49      495.48     27.49 o 
  -2   7  11      273.46      265.17     20.66 o 
  -1   7  11      112.26      123.43     15.28 o 
   0   7  11      155.89      180.17     17.41 o 
   1   7  11       56.15       40.56     10.45 o 
   2   7  11      881.84      894.38     34.59 o 
   3   7  11      198.20      216.45     10.68 o 
   4   7  11       12.25       16.70      4.98 o 
   5   7  11       51.95       51.99      6.85 o 
   6   7  11       29.70       26.41      7.28 o 
   7   7  11       33.16       33.90     13.61 o 
  -3   8  11       33.96       18.25      9.30 o 
  -2   8  11      301.89      277.65     21.66 o 
  -1   8  11        0.38       -1.54      6.09 o 
   0   8  11        7.80        4.54      7.35 o 
   1   8  11      137.25      142.75     16.15 o 
   2   8  11        3.85        9.80      5.47 o 
   3   8  11       95.79       85.82      9.59 o 
   4   8  11      224.03      244.46     11.86 o 
   5   8  11       44.11       52.52      8.97 o 
   6   8  11        0.61        0.70      5.53 o 
   7   8  11        5.14       13.59     10.51 o 
  -3   9  11       55.92       59.78     12.68 o 
  -2   9  11      143.95      150.81     17.37 o 
  -1   9  11      327.02      309.46     22.65 o 
   0   9  11      163.09      155.93     17.26 o 
   1   9  11       50.77       62.63      8.52 o 
   2   9  11       39.74       36.82      7.25 o 
   3   9  11        1.20       -3.46      4.25 o 
   4   9  11        2.08        6.89      5.08 o 
   5   9  11      206.82      230.96     20.34 o 
   6   9  11       73.44       85.53     14.54 o 
   7   9  11      110.00      110.40     12.30 o 
  -2  10  11        2.69        2.22      5.12 o 
  -1  10  11        0.58       -3.84      4.48 o 
   0  10  11        9.32       12.49      6.01 o 
   1  10  11      198.23      180.40     12.71 o 
   2  10  11       66.12       78.18      9.49 o 
   3  10  11       49.70       49.81      8.40 o 
   4  10  11       89.96       78.39     13.35 o 
   5  10  11      187.97      209.31     20.28 o 
   6  10  11      365.81      417.85     27.49 o 
  -2  11  11       68.80       73.12      7.95 o 
  -1  11  11       37.21       34.60      7.67 o 
   0  11  11       59.51       61.22      9.09 o 
   1  11  11       26.53       21.46      6.70 o 
   2  11  11       20.51       11.66      8.41 o 
   3  11  11      118.62      123.79     16.15 o 
   4  11  11       97.33       93.78     15.11 o 
   5  11  11       33.97       49.54     12.64 o 
   6  11  11       92.51       99.20     16.24 o 
  -1  12  11        0.28       -0.95      7.39 o 
   0  12  11       12.82        2.61      7.93 o 
   1  12  11       27.84       26.86     10.32 o 
   2  12  11       69.95       70.83     13.54 o 
   3  12  11       30.59       34.23     11.28 o 
   4  12  11       62.31       74.55     14.36 o 
   5  12  11      114.82      129.58     17.86 o 
   1  13  11       35.43       34.82     11.85 o 
   2  13  11      111.45       89.86     15.66 o 
   3  13  11      114.03      103.15     16.25 o 
   4  13  11       18.31       26.93     11.76 o 
  -4  -2  12        5.29        7.53      9.04 o 
  -3  -2  12       56.29       42.49     13.58 o 
  -2  -2  12      135.02      151.76     19.84 o 
  -1  -2  12        2.32       -4.37      9.62 o 
   0  -2  12       59.83       74.49     15.46 o 
  -5  -1  12        0.45        4.02      9.65 o 
  -4  -1  12        4.34       -0.47      9.24 o 
  -3  -1  12       53.19       39.62     12.88 o 
  -2  -1  12       10.98       22.83     11.20 o 
  -1  -1  12       14.10       23.86     11.68 o 
   0  -1  12      165.79      139.09     17.85 o 
   1  -1  12      133.79      114.02     17.95 o 
   2  -1  12        5.67        3.35     11.02 o 
  -5   0  12       53.65       63.80     15.04 o 
  -4   0  12       78.07       72.11     15.04 o 
  -3   0  12       73.93       75.59     14.74 o 
  -2   0  12      377.23      368.16     25.77 o 
  -1   0  12       49.33       74.24     14.60 o 
   0   0  12       73.86       99.35     15.48 o 
   1   0  12       54.39       44.14      8.96 o 
   2   0  12       94.86       92.19     17.30 o 
   3   0  12      209.53      210.46     23.76 o 
  -5   1  12       46.53       42.28     13.37 o 
  -4   1  12       17.98        9.21      9.63 o 
  -3   1  12       67.18       72.30     14.18 o 
  -2   1  12       66.64       62.26     13.44 o 
  -1   1  12       21.64       24.00     10.80 o 
   0   1  12      397.88      424.40     26.53 o 
   1   1  12       33.88       28.70      8.02 o 
   2   1  12        5.48       13.74      7.15 o 
   3   1  12        1.92        7.79     10.98 o 
   4   1  12        4.59        7.70     12.05 o 
  -6   2  12        7.55       11.89     11.55 o 
  -5   2  12       70.54       74.13     15.02 o 
  -4   2  12       81.90      100.26     15.99 o 
  -3   2  12      131.15      155.16     18.17 o 
  -2   2  12      198.94      189.19     18.90 o 
  -1   2  12      274.23      320.90     23.25 o 
   0   2  12      394.54      429.34     26.13 o 
   1   2  12       40.89       35.19      8.07 o 
   2   2  12       14.47        9.03      6.79 o 
   3   2  12       79.70       87.36     16.28 o 
   4   2  12       55.92       60.24     15.50 o 
  -6   3  12       98.79       69.67     15.25 o 
  -5   3  12      149.16      176.97     20.60 o 
  -4   3  12        0.74       -1.56      7.67 o 
  -3   3  12       13.12        7.14      8.74 o 
  -2   3  12      115.99      121.34     16.01 o 
  -1   3  12       13.44       23.83     10.09 o 
   0   3  12       91.44       95.18     14.69 o 
   1   3  12       71.53       73.04      9.25 o 
   2   3  12       73.99       63.12      9.31 o 
   3   3  12        4.55        3.74      6.22 o 
   4   3  12       18.71       18.34     12.43 o 
   5   3  12        5.69       -1.65     11.38 o 
  -5   4  12        0.16       -2.09      8.19 o 
  -4   4  12       84.49       84.48     15.25 o 
  -3   4  12      158.81      172.57     18.92 o 
  -2   4  12      187.05      185.63     18.57 o 
  -1   4  12       17.51       16.84      9.16 o 
   0   4  12       77.08       98.32      9.71 o 
   1   4  12      236.49      245.02     14.23 o 
   2   4  12      127.18      150.33     12.27 o 
   3   4  12       94.07      101.02     10.86 o 
   4   4  12      316.33      316.97     16.77 o 
   5   4  12      141.42      124.93     19.35 o 
  -5   5  12       18.86       16.48     10.50 o 
  -4   5  12       25.26       15.81      9.67 o 
  -3   5  12        5.20       -3.22      7.40 o 
  -2   5  12        1.26       -3.24      6.77 o 
  -1   5  12       12.17        1.07      7.11 o 
   0   5  12        7.14       15.40      8.95 o 
   1   5  12       82.34       85.50      9.56 o 
   2   5  12        6.63        0.48      5.43 o 
   3   5  12       10.03        7.38      6.03 o 
   4   5  12       23.81       16.03      6.91 o 
   5   5  12        1.78       11.70     10.99 o 
   6   5  12        9.90       14.65     11.78 o 
  -5   6  12        1.81       -0.61      7.89 o 
  -4   6  12       60.66       63.48     13.38 o 
  -3   6  12       64.52       63.07     13.15 o 
  -2   6  12       50.02       62.13     12.79 o 
  -1   6  12        7.74        3.91      7.80 o 
   0   6  12      168.76      197.34     18.73 o 
   1   6  12      245.22      259.39     20.78 o 
   2   6  12      177.99      178.19     12.94 o 
   3   6  12      153.37      168.37     12.94 o 
   4   6  12      113.28      128.44      9.62 o 
   5   6  12       46.78       62.91      7.74 o 
   6   6  12       29.97       45.00     14.81 o 
  -4   7  12       12.22       20.27     10.41 o 
  -3   7  12       77.87       59.25     12.88 o 
  -2   7  12      197.90      180.69     19.34 o 
  -1   7  12      138.66      131.83     16.52 o 
   0   7  12        8.91        6.18      7.59 o 
   1   7  12        0.19       -0.83      6.84 o 
   2   7  12      201.67      206.83     19.40 o 
   3   7  12       69.29       64.20      9.44 o 
   4   7  12        3.16        5.70      4.85 o 
   5   7  12       14.38       10.69      5.26 o 
   6   7  12        3.21        1.57     10.16 o 
  -4   8  12       17.47       28.00     11.28 o 
  -3   8  12       86.83       67.73     13.77 o 
  -2   8  12       38.11       37.15     11.39 o 
  -1   8  12       93.67       92.90     14.88 o 
   0   8  12       82.24       77.17     13.69 o 
   1   8  12      513.36      552.56     29.46 o 
   2   8  12       53.68       51.55     12.14 o 
   3   8  12       14.89       26.12      6.79 o 
   4   8  12       16.40       18.27      5.62 o 
   5   8  12      195.36      211.81     12.05 o 
   6   8  12      209.47      242.65     16.02 o 
  -3   9  12      115.85       86.48     14.92 o 
  -2   9  12        4.19        1.43      7.89 o 
  -1   9  12      105.59       96.69     15.25 o 
   0   9  12       73.26       63.74     13.13 o 
   1   9  12       50.52       40.20     11.57 o 
   2   9  12      106.64      121.40     11.47 o 
   3   9  12        4.89       -1.12      4.35 o 
   4   9  12       91.19       92.61     10.67 o 
   5   9  12        6.78       -1.46      7.44 o 
   6   9  12       21.11       22.72      8.00 o 
  -2  10  12      119.06       93.07     15.27 o 
  -1  10  12       30.79       18.67      9.95 o 
   0  10  12      196.63      177.26     13.40 o 
   1  10  12       80.52       79.28     10.05 o 
   2  10  12       75.28       81.93     10.02 o 
   3  10  12      229.07      216.06     14.51 o 
   4  10  12      111.48      102.72     15.97 o 
   5  10  12       37.13       49.51     12.69 o 
   6  10  12      138.95      147.57     18.97 o 
  -2  11  12      115.35      107.26     11.53 o 
  -1  11  12       70.15       73.70     10.02 o 
   0  11  12       36.21       30.74      7.71 o 
   1  11  12       11.44        5.35      5.68 o 
   2  11  12        8.09       16.80      6.60 o 
   3  11  12        0.73       -3.99      6.79 o 
   4  11  12        0.49       -1.78      7.19 o 
   5  11  12        0.56       -2.73      7.96 o 
   0  12  12        3.72        2.71      5.45 o 
   1  12  12      127.80      133.32     12.82 o 
   2  12  12        7.15       13.47      9.45 o 
   3  12  12       22.73       25.89     10.57 o 
   4  12  12       66.72       64.35     14.43 o 
  -2  -1  13       37.51       36.68     13.24 o 
  -1  -1  13       24.66       27.72     12.94 o 
  -4   0  13       11.07        9.11     10.54 o 
  -3   0  13      128.92      125.77     18.61 o 
  -2   0  13       25.99       33.46     12.91 o 
  -1   0  13      148.87      125.41     18.19 o 
   0   0  13      151.73      179.41     21.05 o 
   1   0  13       32.37       39.40     13.19 o 
  -4   1  13        0.16        5.52      9.81 o 
  -3   1  13        0.39        8.44      9.84 o 
  -2   1  13       63.66       59.56     14.03 o 
  -1   1  13        7.23       28.59     11.85 o 
   0   1  13      180.26      159.47     19.58 o 
   1   1  13        0.22       -8.46      8.64 o 
   2   1  13       33.63       26.55     13.04 o 
  -4   2  13       17.33       15.79      9.97 o 
  -3   2  13      131.78      105.76     16.89 o 
  -2   2  13      251.41      299.12     24.30 o 
  -1   2  13        8.02        9.44      9.84 o 
   0   2  13      202.91      215.46     21.12 o 
   1   2  13       70.63       80.81     10.67 o 
   2   2  13      179.91      188.89     14.73 o 
   3   2  13       26.33       21.76     12.82 o 
  -5   3  13        0.54       -3.56      8.72 o 
  -4   3  13        3.43       10.58     10.48 o 
  -3   3  13       89.93       64.30     14.40 o 
  -2   3  13       49.52       52.74     13.33 o 
  -1   3  13       11.35       16.28     10.09 o 
   0   3  13       19.72       31.96     11.20 o 
   1   3  13      102.54      120.37     11.68 o 
   2   3  13        1.94        1.15      6.56 o 
   3   3  13       79.53       88.03     11.31 o 
   4   3  13        0.60       -1.49     10.27 o 
  -5   4  13       26.76       15.94     11.37 o 
  -4   4  13       13.59       26.46     11.40 o 
  -3   4  13      160.38      163.78     19.46 o 
  -2   4  13      102.34       96.77     16.06 o 
  -1   4  13       49.22       57.51     13.12 o 
   0   4  13       92.68      105.93     15.93 o 
   1   4  13       72.63       70.71      9.88 o 
   2   4  13       29.58       34.31      8.30 o 
   3   4  13       87.41      104.57     11.66 o 
   4   4  13       73.30       77.06     16.90 o 
  -4   5  13       12.57       12.22     10.10 o 
  -3   5  13        8.26        6.56      9.14 o 
  -2   5  13       45.06       62.68     13.48 o 
  -1   5  13       42.92       45.07     11.99 o 
   0   5  13        0.11       -2.07      7.62 o 
   1   5  13      111.26      102.33     10.84 o 
   2   5  13       84.83       94.83     11.00 o 
   3   5  13       62.33       50.26      9.26 o 
   4   5  13       61.56       58.20     10.19 o 
   5   5  13       32.36       42.03     14.35 o 
  -4   6  13       73.73       65.32     14.61 o 
  -3   6  13        9.04        9.37      9.58 o 
  -2   6  13       70.65       58.08     13.46 o 
  -1   6  13      115.94      101.34     16.12 o 
   0   6  13        6.99        1.79      8.50 o 
   1   6  13       97.50      109.43     11.06 o 
   2   6  13       98.93      132.74     12.04 o 
   3   6  13       91.22       86.27     10.91 o 
   4   6  13       36.18       51.30      9.60 o 
   5   6  13       25.76       16.90     12.26 o 
  -4   7  13        0.72       -4.75      8.26 o 
  -3   7  13        6.53        9.12      9.70 o 
  -2   7  13       17.91       19.28     10.14 o 
  -1   7  13        2.33       -0.66      8.12 o 
   0   7  13       60.73       56.41     13.47 o 
   1   7  13       26.91       26.84     11.19 o 
   2   7  13       14.71        4.37      8.23 o 
   3   7  13      112.95      137.78     12.77 o 
   4   7  13      103.29      118.71      9.90 o 
   5   7  13       55.90       70.18      8.58 o 
  -3   8  13       45.83       37.17     12.82 o 
  -2   8  13       57.34       50.34     13.18 o 
  -1   8  13      113.23      121.89     17.39 o 
   0   8  13      404.51      395.25     26.92 o 
   1   8  13      623.66      610.02     32.32 o 
   2   8  13      138.09      156.86     18.81 o 
   3   8  13       13.36       10.15      6.48 o 
   4   8  13       97.26       91.29      9.18 o 
   5   8  13        0.99        2.88      5.16 o 
  -3   9  13       16.96        9.04      9.83 o 
  -2   9  13       23.74       17.18     10.08 o 
  -1   9  13        2.04        1.87      8.11 o 
   0   9  13       23.59       23.73     10.55 o 
   1   9  13        7.96       -2.60      8.31 o 
   2   9  13       44.71       33.67      8.23 o 
   3   9  13       99.24       95.43     11.14 o 
   4   9  13        0.89       -3.97      5.36 o 
   5   9  13      127.95      137.35     18.39 o 
  -2  10  13        5.21        0.47      8.28 o 
  -1  10  13       92.95       99.13     16.55 o 
   0  10  13       79.39       94.11     15.92 o 
   1  10  13       42.36       41.37      8.65 o 
   2  10  13       37.13       45.22      8.87 o 
   3  10  13       49.17       56.40      9.33 o 
   4  10  13        1.21        2.81      6.28 o 
  -1  11  13       35.17       27.15      8.23 o 
   0  11  13        6.59        3.33      6.23 o 
   1  11  13       10.23        8.52      6.46 o 
   2  11  13       47.10       48.72      9.21 o 
   3  11  13        6.96       11.71      6.56 o 
   4  11  13       42.18       54.94     13.79 o 
   2  12  13       30.82       21.02      7.73 o 
  -1   1  14      240.06      264.24     25.09 o 
  -3   2  14       37.06       46.20     14.22 o 
  -2   2  14       16.10        9.63     11.04 o 
  -1   2  14      117.27      127.84     19.07 o 
   0   2  14        0.12       -1.82      9.89 o 
   1   2  14        3.09        8.95     10.40 o 
  -3   3  14      108.10      108.64     18.05 o 
  -2   3  14       46.65       42.47     13.27 o 
  -1   3  14       74.15       99.78     17.07 o 
   0   3  14      310.50      368.21     27.35 o 
   1   3  14       13.97        9.45     11.03 o 
   2   3  14       27.13       29.58      9.11 o 
  -3   4  14       40.55       41.77     13.38 o 
  -2   4  14       22.11       23.24     11.66 o 
  -1   4  14        4.03       -3.44      8.32 o 
   0   4  14       23.62       34.64     12.28 o 
   1   4  14        0.37       -4.30      9.39 o 
   2   4  14       37.95       33.44      8.96 o 
   3   4  14        0.20        4.98      7.28 o 
  -3   5  14       10.90       20.37     11.48 o 
  -2   5  14       19.36        9.55     10.23 o 
  -1   5  14       37.08       32.21     11.98 o 
   0   5  14       34.29       33.02     12.55 o 
   1   5  14       57.91       73.45     10.23 o 
   2   5  14       75.68       80.93     11.03 o 
   3   5  14      233.85      286.57     17.61 o 
  -3   6  14       17.35       15.52     10.77 o 
  -2   6  14        0.19       -6.18      7.95 o 
  -1   6  14        0.43       -3.72      8.38 o 
   0   6  14       39.36       34.35     12.00 o 
   1   6  14       19.57       18.51      7.56 o 
   2   6  14        0.05        1.76      6.72 o 
   3   6  14        0.70       -3.85      6.69 o 
  -3   7  14       18.51       30.23     12.82 o 
  -2   7  14       57.26       62.15     14.67 o 
  -1   7  14       28.76       20.57     11.43 o 
   0   7  14      139.34      161.30     19.82 o 
   1   7  14       98.95      115.27     17.45 o 
   2   7  14       38.52       34.63     12.59 o 
   3   7  14       40.67       46.28      9.84 o 
   4   7  14       64.05       80.78      9.12 o 
  -2   8  14       50.42       46.36     13.57 o 
  -1   8  14        2.89       -4.65      8.63 o 
   0   8  14       21.88       24.55     11.42 o 
   1   8  14      427.09      456.07     29.65 o 
   2   8  14       36.17       30.56     12.15 o 
   3   8  14       16.24       17.14      6.32 o 
   4   8  14        2.40       -0.74      5.39 o 
  -1   9  14       68.87       65.54     14.89 o 
   0   9  14       91.30       64.96     14.99 o 
   1   9  14        0.51        4.95      9.41 o 
   2   9  14       20.89       14.90     11.33 o 
   3   9  14      128.34      139.61     13.39 o 
   0  10  14       14.96       17.23     11.62 o 
   1  10  14        0.13       -0.50      4.72 o 
   2  10  14        0.37       -1.64      5.79 o 
   3  10  14        0.18       -0.66      5.76 o 
   0   5  15       34.78       38.27     14.36 o 
   0   6  15        1.24        4.39     10.10 o 
   1   6  15       36.04       44.83     14.39 o 
   0   7  15       44.89       44.05     13.72 o 
   1   7  15       28.05       16.83     11.80 o 
                                                 
